# Supplementary material for: High Phosphorus Diet-Induced Changes in NaPi-IIb Phosphate Transporter Expression in the Rat Kidney: DNA Microarray Analysis
Source: PLoS One. 2012 Jan 3;7(1):e29483. doi: 10.1371/journal.pone.0029483 (PMC3250443; doi:10.1371/journal.pone.0029483)
Supplement: Table S1 — A full list of DEGs. (XLS) [file pone.0029483.s002.xls]

## Sheet: Supplemental Table 1
Table S1. A full list of DEGs.
Upregulated by a HP diet intake (1056 probe sets)
Probe Set ID	Gene Ontology Biological Process	Gene Ontology Cellular Component	Gene Ontology Molecular Function	Gene Symbol	Gene Title	Control_1	Control_2	Control_4	Control_5	HP_1	HP_2	HP_3	HP_4	FDR (Control < HP)	RP stat (Control < HP)	Rank (Control < HP)
1368187_at	0001649 // osteoblast differentiation // inferred from expression pattern /// 0007155 // cell adhesion // inferred from sequence or structural similarity /// 0030282 // bone mineralization // inferred from expression pattern	0005887 // integral to plasma membrane // inferred from sequence or structural similarity /// 0016020 // membrane // inferred from electronic annotation /// 0016021 // integral to membrane // inferred from electronic annotation /// 0016023 // cytoplasmic membrane-bounded vesicle // inferred from sequence or structural similarity /// 0042470 // melanosome // inferred from electronic annotation	0005178 // integrin binding // inferred from sequence or structural similarity /// 0008201 // heparin binding // inferred from sequence or structural similarity	Gpnmb	glycoprotein (transmembrane) nmb	7.24842	7.23562	7.21503	7.2157	7.76867	7.98368	7.82205	7.63687	0	1.04427	1
1387965_at		0016020 // membrane // inferred from electronic annotation /// 0016021 // integral to membrane // inferred from electronic annotation		Havcr1	hepatitis A virus cellular receptor 1	6.56837	6.5861	6.59713	6.56142	7.03381	7.09235	6.90978	6.96898	0	1.91521	2
1367581_a_at	0001503 // ossification // inferred from electronic annotation /// 0001649 // osteoblast differentiation // inferred from mutant phenotype /// 0006954 // inflammatory response // inferred from expression pattern /// 0007155 // cell adhesion // inferred from direct assay /// 0007155 // cell adhesion // inferred from electronic annotation /// 0007155 // cell adhesion // inferred from mutant phenoty…	0005576 // extracellular region // inferred from electronic annotation /// 0005615 // extracellular space // inferred from direct assay /// 0005615 // extracellular space // traceable author statement /// 0005615 // extracellular space // inferred from electronic annotation /// 0005737 // cytoplasm // inferred from sequence or structural similarity /// 0031988 // membrane-bounded vesicle // infer…	0005125 // cytokine activity // inferred from electronic annotation /// 0005515 // protein binding // inferred from electronic annotation /// 0050840 // extracellular matrix binding // inferred from sequence or structural similarity	Spp1	secreted phosphoprotein 1	10.6572	10.7214	10.7091	10.6477	11.0322	11.0575	10.991	10.987	0	3	3
1368530_at	0006508 // proteolysis // inferred from electronic annotation /// 0008152 // metabolic process // inferred from electronic annotation /// 0042221 // response to chemical stimulus // inferred from expression pattern /// 0042493 // response to drug // inferred from expression pattern /// 0050679 // positive regulation of epithelial cell proliferation // inferred from expression pattern	0005576 // extracellular region // inferred from electronic annotation /// 0005578 // proteinaceous extracellular matrix // inferred from electronic annotation	0004222 // metalloendopeptidase activity // inferred from electronic annotation /// 0005509 // calcium ion binding // inferred from electronic annotation /// 0008233 // peptidase activity // inferred from electronic annotation /// 0008237 // metallopeptidase activity // inferred from electronic annotation /// 0008270 // zinc ion binding // inferred from electronic annotation /// 0016787 // hydrol…	Mmp12	matrix metallopeptidase 12	6.64523	6.64997	6.64097	6.64897	6.78948	6.88068	6.82658	6.75913	0	4	4
1390659_at						7.4648	7.46533	7.46441	7.46281	7.52793	7.52993	7.51303	7.51845	0	5.11526	5
1368762_at	0006464 // protein modification process // inferred from electronic annotation /// 0006511 // ubiquitin-dependent protein catabolic process // inferred from electronic annotation			Ubd	ubiquitin D	8.83001	8.8337	8.82757	8.82358	8.88801	8.89318	8.86653	8.87305	0	6.53488	6
1370892_at	0006954 // inflammatory response // non-traceable author statement /// 0006954 // inflammatory response // inferred from electronic annotation /// 0006955 // immune response // inferred from electronic annotation /// 0006956 // complement activation // inferred from sequence or structural similarity /// 0006956 // complement activation // traceable author statement /// 0006956 // complement activ…	0005576 // extracellular region // inferred from direct assay /// 0005576 // extracellular region // inferred from electronic annotation /// 0005615 // extracellular space // inferred from electronic annotation /// 0005615 // extracellular space // inferred from direct assay	0004866 // endopeptidase inhibitor activity // inferred from electronic annotation /// 0005515 // protein binding // inferred from electronic annotation	C4-2 /// C4b	complement component 4, gene 2 /// complement component 4B (Childo blood group)	9.58564	9.57988	9.58261	9.58153	9.62726	9.63968	9.62436	9.62161	0	7.3405	7
1386879_at	0001501 // skeletal system development // inferred from sequence or structural similarity /// 0030154 // cell differentiation // inferred from electronic annotation /// 0030198 // extracellular matrix organization // inferred from sequence or structural similarity	0005578 // proteinaceous extracellular matrix // inferred from sequence or structural similarity /// 0005634 // nucleus // inferred from electronic annotation /// 0005634 // nucleus // inferred from sequence or structural similarity /// 0005737 // cytoplasm // inferred from sequence or structural similarity	0005515 // protein binding // inferred from sequence or structural similarity /// 0005529 // sugar binding // inferred from electronic annotation /// 0019863 // IgE binding // inferred from electronic annotation	Lgals3	lectin, galactoside-binding, soluble, 3	8.99998	9.00104	9.0008	9.00708	9.04421	9.0636	9.04386	9.03376	0	7.63878	8
1368420_at	0006810 // transport // inferred from electronic annotation /// 0006811 // ion transport // inferred from electronic annotation /// 0006825 // copper ion transport // inferred from electronic annotation /// 0006879 // cellular iron ion homeostasis // traceable author statement /// 0007568 // aging // inferred from expression pattern /// 0007584 // response to nutrient // inferred from expression …	0005576 // extracellular region // inferred from direct assay /// 0005576 // extracellular region // inferred from electronic annotation /// 0005615 // extracellular space // inferred from sequence or structural similarity /// 0046658 // anchored to plasma membrane // inferred from direct assay	0004322 // ferroxidase activity // inferred from sequence or structural similarity /// 0004322 // ferroxidase activity // traceable author statement /// 0004322 // ferroxidase activity // inferred from electronic annotation /// 0005507 // copper ion binding // inferred from direct assay /// 0005507 // copper ion binding // inferred from electronic annotation /// 0005507 // copper ion binding // i…	Cp	ceruloplasmin	8.63657	8.63851	8.6371	8.63608	8.66135	8.66398	8.65624	8.6547	0	11.8736	9
1367998_at		0005576 // extracellular region // inferred from electronic annotation	0008233 // peptidase activity // inferred from electronic annotation /// 0030414 // protease inhibitor activity // inferred from electronic annotation	RGD1563818 /// Slpi	similar to secretory leukocyte protease inhibitor /// secretory leukocyte peptidase inhibitor	8.10042	8.10147	8.10008	8.09626	8.12002	8.1264	8.12018	8.11767	0	12.0021	10
1367784_a_at	0006915 // apoptosis // traceable author statement /// 0006916 // anti-apoptosis // inferred from mutant phenotype /// 0006950 // response to stress // inferred from expression pattern /// 0006979 // response to oxidative stress // inferred from expression pattern /// 0007275 // multicellular organismal development // inferred from electronic annotation /// 0007283 // spermatogenesis // inferred …	0005576 // extracellular region // inferred from electronic annotation /// 0016235 // aggresome // inferred from direct assay /// 0048471 // perinuclear region of cytoplasm // inferred from direct assay	0005515 // protein binding // inferred from direct assay /// 0005515 // protein binding // inferred from sequence or structural similarity	Clu	clusterin	8.93208	8.93264	8.94157	8.93194	8.95732	8.95952	8.95183	8.95072	0	12.36	11
1379497_at						9.22016	9.22	9.21804	9.21344	9.23059	9.24548	9.24016	9.23523	0	12.8264	12
1368223_at	0001542 // ovulation from ovarian follicle // inferred from sequence or structural similarity /// 0001822 // kidney development // inferred from sequence or structural similarity /// 0006508 // proteolysis // inferred from electronic annotation /// 0007229 // integrin-mediated signaling pathway // inferred from electronic annotation /// 0060347 // heart trabecula formation // inferred from sequen…	0005576 // extracellular region // inferred from electronic annotation /// 0005578 // proteinaceous extracellular matrix // inferred from electronic annotation /// 0005604 // basement membrane // inferred from sequence or structural similarity /// 0031012 // extracellular matrix // inferred from sequence or structural similarity /// 0031012 // extracellular matrix // inferred from electronic anno…	0004222 // metalloendopeptidase activity // inferred from electronic annotation /// 0004222 // metalloendopeptidase activity // inferred from sequence or structural similarity /// 0005515 // protein binding // inferred from sequence or structural similarity /// 0008201 // heparin binding // inferred from electronic annotation /// 0008201 // heparin binding // inferred from sequence or structural …	Adamts1	ADAM metallopeptidase with thrombospondin type 1 motif, 1	8.79095	8.78546	8.78394	8.78432	8.8125	8.80954	8.80017	8.8007	0	14.1483	13
1368168_at	0006810 // transport // inferred from electronic annotation /// 0006811 // ion transport // inferred from electronic annotation /// 0006814 // sodium ion transport // inferred from electronic annotation /// 0006817 // phosphate transport // inferred from electronic annotation	0016020 // membrane // inferred from electronic annotation /// 0016021 // integral to membrane // inferred from electronic annotation /// 0016324 // apical plasma membrane // inferred from sequence or structural similarity	0015293 // symporter activity // inferred from electronic annotation /// 0015321 // sodium-dependent phosphate transmembrane transporter activity // inferred from electronic annotation /// 0031402 // sodium ion binding // inferred from electronic annotation	Slc34a2	solute carrier family 34 (sodium phosphate), member 2	7.77445	7.77463	7.77517	7.7721	7.79168	7.79388	7.78652	7.7885	0	15.8127	14
1373908_at						7.36349	7.36371	7.36587	7.36548	7.38007	7.38383	7.3786	7.37866	0	16.303	15
1387902_a_at						7.25633	7.2489	7.24779	7.25016	7.26317	7.27468	7.26618	7.26435	0	16.4526	16
1390672_at	0007050 // cell cycle arrest // inferred from sequence or structural similarity /// 0007346 // regulation of mitotic cell cycle // inferred from sequence or structural similarity	0005737 // cytoplasm // inferred from electronic annotation /// 0005737 // cytoplasm // inferred from sequence or structural similarity /// 0016020 // membrane // inferred from electronic annotation /// 0016021 // integral to membrane // inferred from electronic annotation	0005515 // protein binding // inferred from sequence or structural similarity	Rprm	reprimo, TP53 dependent G2 arrest mediator candidate	6.98464	6.98578	6.98564	6.9829	6.9991	7.00064	6.99629	6.99493	0	19.1107	17
1367712_at	0001775 // cell activation // inferred from mutant phenotype /// 0006700 // C21-steroid hormone biosynthetic process // inferred from electronic annotation /// 0007568 // aging // inferred from expression pattern /// 0010033 // response to organic substance // inferred from expression pattern /// 0034097 // response to cytokine stimulus // inferred from expression pattern /// 0042060 // wound hea…	0005576 // extracellular region // inferred from electronic annotation /// 0005578 // proteinaceous extracellular matrix // inferred from electronic annotation /// 0005578 // proteinaceous extracellular matrix // inferred from sequence or structural similarity /// 0005604 // basement membrane // inferred from sequence or structural similarity /// 0031012 // extracellular matrix // inferred from d…	0004857 // enzyme inhibitor activity // inferred from electronic annotation /// 0005515 // protein binding // inferred from electronic annotation /// 0005515 // protein binding // inferred from sequence or structural similarity /// 0008191 // metalloendopeptidase inhibitor activity // inferred from electronic annotation /// 0008191 // metalloendopeptidase inhibitor activity // inferred from seque…	Timp1	TIMP metallopeptidase inhibitor 1	7.57957	7.5803	7.57944	7.57936	7.59306	7.5949	7.5892	7.59076	0	20.197	18
1398246_s_at	0001788 // antibody-dependent cellular cytotoxicity // inferred from sequence or structural similarity /// 0001798 // positive regulation of type IIa hypersensitivity // inferred from sequence or structural similarity /// 0001805 // positive regulation of type III hypersensitivity // inferred from sequence or structural similarity /// 0001811 // negative regulation of type I hypersensitivity // i…	0005886 // plasma membrane // inferred from electronic annotation /// 0005886 // plasma membrane // inferred from sequence or structural similarity /// 0009897 // external side of plasma membrane // inferred from sequence or structural similarity /// 0016020 // membrane // inferred from electronic annotation /// 0016021 // integral to membrane // inferred from electronic annotation /// 0016021 //…	0004872 // receptor activity // inferred from electronic annotation /// 0005515 // protein binding // inferred from sequence or structural similarity /// 0019770 // IgG receptor activity // inferred from direct assay /// 0019770 // IgG receptor activity // inferred from sequence or structural similarity /// 0019864 // IgG binding // inferred from sequence or structural similarity /// 0019864 // I…	Fcgr2b /// Fcgr3 /// LOC498276	Fc fragment of IgG, low affinity IIb, receptor (CD32) /// Fc receptor, IgG, low affinity III /// Fc gamma receptor II beta	7.51766	7.51958	7.51683	7.51503	7.52929	7.5347	7.52837	7.52545	0	20.9882	19
1392965_a_at	0010811 // positive regulation of cell-substrate adhesion // inferred from sequence or structural similarity /// 0030198 // extracellular matrix organization // inferred from sequence or structural similarity	0005604 // basement membrane // inferred from sequence or structural similarity /// 0005614 // interstitial matrix // inferred from sequence or structural similarity /// 0031012 // extracellular matrix // inferred from sequence or structural similarity	0005509 // calcium ion binding // inferred from electronic annotation /// 0005539 // glycosaminoglycan binding // inferred from sequence or structural similarity /// 0008201 // heparin binding // inferred from sequence or structural similarity	Smoc2	SPARC related modular calcium binding 2	8.01333	8.01635	8.01643	8.01445	8.02531	8.02671	8.02648	8.02361	0	22.5973	20
1386921_at	0006508 // proteolysis // inferred from electronic annotation /// 0006518 // peptide metabolic process // inferred from direct assay /// 0016486 // peptide hormone processing // traceable author statement /// 0030070 // insulin processing // inferred from direct assay /// 0030070 // insulin processing // inferred from sequence or structural similarity /// 0051605 // protein maturation via proteol…	0005615 // extracellular space // inferred from direct assay /// 0005624 // membrane fraction // inferred from direct assay /// 0005625 // soluble fraction // inferred from direct assay /// 0005794 // Golgi apparatus // inferred from direct assay /// 0030141 // secretory granule // inferred from direct assay	0004180 // carboxypeptidase activity // inferred from sequence or structural similarity /// 0004180 // carboxypeptidase activity // inferred from electronic annotation /// 0004181 // metallocarboxypeptidase activity // inferred from electronic annotation /// 0005515 // protein binding // inferred from physical interaction /// 0008233 // peptidase activity // inferred from electronic annotation //…	Cpe	carboxypeptidase E	7.97697	7.97749	7.97746	7.97799	7.98735	7.98915	7.98535	7.98617	0	24.3477	21
1369947_at	0001957 // intramembranous ossification // inferred from expression pattern /// 0006508 // proteolysis // inferred from electronic annotation /// 0006508 // proteolysis // traceable author statement /// 0045453 // bone resorption // inferred from mutant phenotype	0005615 // extracellular space // inferred from direct assay /// 0005737 // cytoplasm // inferred from direct assay /// 0005764 // lysosome // inferred from direct assay /// 0005764 // lysosome // inferred from electronic annotation	0004197 // cysteine-type endopeptidase activity // inferred from electronic annotation /// 0005515 // protein binding // inferred from sequence or structural similarity /// 0008233 // peptidase activity // inferred from electronic annotation /// 0008234 // cysteine-type peptidase activity // traceable author statement /// 0008234 // cysteine-type peptidase activity // inferred from electronic ann…	Ctsk	cathepsin K	7.49961	7.49987	7.5004	7.50209	7.50815	7.51565	7.50974	7.5059	0	25.64	22
1367850_at	0001788 // antibody-dependent cellular cytotoxicity // inferred from sequence or structural similarity /// 0001798 // positive regulation of type IIa hypersensitivity // inferred from sequence or structural similarity /// 0001805 // positive regulation of type III hypersensitivity // inferred from sequence or structural similarity /// 0001811 // negative regulation of type I hypersensitivity // i…	0005886 // plasma membrane // inferred from electronic annotation /// 0005886 // plasma membrane // inferred from sequence or structural similarity /// 0009897 // external side of plasma membrane // inferred from sequence or structural similarity /// 0016020 // membrane // inferred from electronic annotation /// 0016021 // integral to membrane // inferred from electronic annotation /// 0016021 //…	0004872 // receptor activity // inferred from electronic annotation /// 0005515 // protein binding // inferred from sequence or structural similarity /// 0019770 // IgG receptor activity // inferred from direct assay /// 0019770 // IgG receptor activity // inferred from sequence or structural similarity /// 0019864 // IgG binding // inferred from sequence or structural similarity /// 0019864 // I…	Fcgr2b /// Fcgr3 /// LOC498276 /// LOC498277	Fc fragment of IgG, low affinity IIb, receptor (CD32) /// Fc receptor, IgG, low affinity III /// Fc gamma receptor II beta /// similar to Low affinity immunoglobulin gamma Fc region receptor III precursor (IgG Fc receptor III) (Fc-gamma RIII) (FcRIII)	7.08153	7.08089	7.08027	7.07854	7.08935	7.09345	7.08894	7.08635	0	25.8782	23
1370234_at	0001503 // ossification // traceable author statement /// 0006916 // anti-apoptosis // inferred from mutant phenotype /// 0006953 // acute-phase response // inferred from electronic annotation /// 0007044 // cell-substrate junction assembly // inferred from sequence or structural similarity /// 0007155 // cell adhesion // inferred from sequence or structural similarity /// 0007155 // cell adhesio…	0005576 // extracellular region // inferred from sequence or structural similarity /// 0005576 // extracellular region // inferred from electronic annotation /// 0005577 // fibrinogen complex // inferred from sequence or structural similarity /// 0005578 // proteinaceous extracellular matrix // inferred from sequence or structural similarity /// 0005578 // proteinaceous extracellular matrix // tr…	0002020 // protease binding // inferred from physical interaction /// 0005201 // extracellular matrix structural constituent // traceable author statement /// 0005515 // protein binding // inferred from sequence or structural similarity /// 0005515 // protein binding // inferred from electronic annotation /// 0008201 // heparin binding // inferred from electronic annotation /// 0016504 // proteas…	Fn1	fibronectin 1	9.87596	9.87749	9.87606	9.87703	9.88582	9.88767	9.88468	9.88426	0	25.9842	24
1367973_at	0001938 // positive regulation of endothelial cell proliferation // inferred from mutant phenotype /// 0002548 // monocyte chemotaxis // inferred from sequence or structural similarity /// 0006874 // cellular calcium ion homeostasis // inferred from direct assay /// 0006916 // anti-apoptosis // inferred from sequence or structural similarity /// 0006935 // chemotaxis // inferred from electronic a…	0005576 // extracellular region // inferred from electronic annotation /// 0005615 // extracellular space // inferred from electronic annotation /// 0005737 // cytoplasm // inferred from direct assay /// 0043025 // cell soma // inferred from direct assay	0001664 // G-protein-coupled receptor binding // inferred from sequence or structural similarity /// 0005125 // cytokine activity // inferred from electronic annotation /// 0005515 // protein binding // inferred from sequence or structural similarity /// 0008009 // chemokine activity // inferred from electronic annotation /// 0008009 // chemokine activity // non-traceable author statement /// 000…	Ccl2	chemokine (C-C motif) ligand 2	7.22215	7.2217	7.22292	7.22351	7.23147	7.23211	7.22947	7.23104	0	26.5534	25
1367574_at	0045103 // intermediate filament-based process // inferred from sequence or structural similarity	0005634 // nucleus // inferred from electronic annotation /// 0005737 // cytoplasm // inferred from sequence or structural similarity /// 0005882 // intermediate filament // inferred from sequence or structural similarity /// 0005882 // intermediate filament // inferred from electronic annotation /// 0016363 // nuclear matrix // inferred from electronic annotation /// 0045098 // type III intermed…	0005198 // structural molecule activity // inferred from sequence or structural similarity /// 0005198 // structural molecule activity // traceable author statement /// 0005198 // structural molecule activity // inferred from electronic annotation /// 0005200 // structural constituent of cytoskeleton // inferred from sequence or structural similarity /// 0005515 // protein binding // inferred fro…	Vim	vimentin	9.88264	9.88289	9.88303	9.88352	9.8895	9.89087	9.8888	9.88824	0	32.096	26
1389123_at	0006915 // apoptosis // traceable author statement /// 0006935 // chemotaxis // inferred from electronic annotation /// 0006955 // immune response // inferred from electronic annotation	0005576 // extracellular region // inferred from electronic annotation /// 0005615 // extracellular space // inferred from electronic annotation	0005125 // cytokine activity // inferred from electronic annotation /// 0008009 // chemokine activity // inferred from electronic annotation	Ccl6	chemokine (C-C motif) ligand 6	8.17189	8.17047	8.16977	8.17035	8.17679	8.17962	8.176	8.17631	0	32.2337	27
1379344_at	0007584 // response to nutrient // inferred from expression pattern /// 0042493 // response to drug // inferred from direct assay /// 0042554 // superoxide release // inferred from sequence or structural similarity /// 0045087 // innate immune response // inferred from sequence or structural similarity /// 0045730 // respiratory burst // inferred from sequence or structural similarity	0005622 // intracellular // inferred from direct assay /// 0005737 // cytoplasm // inferred from sequence or structural similarity /// 0005739 // mitochondrion // inferred from sequence or structural similarity /// 0005783 // endoplasmic reticulum // inferred from direct assay /// 0005791 // rough endoplasmic reticulum // inferred from direct assay /// 0005794 // Golgi apparatus // inferred from …	0005506 // iron ion binding // inferred from electronic annotation /// 0005515 // protein binding // inferred from physical interaction /// 0005515 // protein binding // inferred from sequence or structural similarity /// 0009055 // electron carrier activity // inferred from electronic annotation /// 0016174 // NAD(P)H oxidase activity // traceable author statement /// 0016175 // superoxide-gener…	Cybb	Cytochrome b-245, beta polypeptide	8.75449	8.75378	8.754	8.75439	8.75993	8.76297	8.75932	8.75826	0	35.1304	28
1368418_a_at	0006810 // transport // inferred from electronic annotation /// 0006811 // ion transport // inferred from electronic annotation /// 0006825 // copper ion transport // inferred from electronic annotation /// 0006879 // cellular iron ion homeostasis // traceable author statement /// 0007568 // aging // inferred from expression pattern /// 0007584 // response to nutrient // inferred from expression …	0005576 // extracellular region // inferred from direct assay /// 0005576 // extracellular region // inferred from electronic annotation /// 0005615 // extracellular space // inferred from sequence or structural similarity /// 0046658 // anchored to plasma membrane // inferred from direct assay	0004322 // ferroxidase activity // inferred from sequence or structural similarity /// 0004322 // ferroxidase activity // traceable author statement /// 0004322 // ferroxidase activity // inferred from electronic annotation /// 0005507 // copper ion binding // inferred from direct assay /// 0005507 // copper ion binding // inferred from electronic annotation /// 0005507 // copper ion binding // i…	Cp	ceruloplasmin	9.2724	9.27252	9.27285	9.27291	9.27848	9.27937	9.27718	9.27735	0	36.6164	29
1373421_at	0000122 // negative regulation of transcription from RNA polymerase II promoter // inferred from mutant phenotype /// 0000122 // negative regulation of transcription from RNA polymerase II promoter // inferred from sequence or structural similarity /// 0001843 // neural tube closure // inferred from sequence or structural similarity /// 0006355 // regulation of transcription, DNA-dependent // inf…	0005634 // nucleus // inferred from direct assay /// 0005634 // nucleus // inferred from electronic annotation	0003677 // DNA binding // inferred from electronic annotation /// 0003682 // chromatin binding // inferred from sequence or structural similarity /// 0003700 // transcription factor activity // inferred from electronic annotation /// 0003714 // transcription corepressor activity // inferred from mutant phenotype /// 0005515 // protein binding // inferred from direct assay /// 0005515 // protein b…	Tgif1	TGFB-induced factor homeobox 1	8.75712	8.75494	8.75417	8.75434	8.76265	8.76125	8.7595	8.76001	0	37.3351	30
1367896_at	0006730 // one-carbon compound metabolic process // inferred from electronic annotation /// 0006979 // response to oxidative stress // inferred from mutant phenotype	0005737 // cytoplasm // inferred from electronic annotation	0004089 // carbonate dehydratase activity // inferred from electronic annotation /// 0004089 // carbonate dehydratase activity // traceable author statement /// 0008270 // zinc ion binding // inferred from electronic annotation /// 0016151 // nickel ion binding // inferred from sequence or structural similarity /// 0016829 // lyase activity // inferred from electronic annotation /// 0046872 // me…	Car3	carbonic anhydrase 3	7.64139	7.64265	7.64291	7.64525	7.65107	7.64595	7.6475	7.65576	0	37.4778	31
1367568_a_at	0001503 // ossification // inferred from expression pattern /// 0001503 // ossification // inferred from electronic annotation /// 0006461 // protein complex assembly // inferred from physical interaction /// 0007275 // multicellular organismal development // inferred from electronic annotation /// 0007584 // response to nutrient // inferred from expression pattern /// 0009612 // response to mech…	0005576 // extracellular region // inferred from electronic annotation /// 0005615 // extracellular space // inferred from direct assay /// 0005783 // endoplasmic reticulum // inferred from direct assay /// 0031012 // extracellular matrix // inferred from direct assay /// 0043234 // protein complex // inferred from direct assay	0005509 // calcium ion binding // inferred from direct assay /// 0005509 // calcium ion binding // inferred from electronic annotation /// 0048306 // calcium-dependent protein binding // inferred from physical interaction	Mgp	matrix Gla protein	11.2551	11.254	11.2546	11.2565	11.2611	11.2617	11.2593	11.2597	0	37.9881	32
1370959_at	0001501 // skeletal system development // inferred from expression pattern /// 0001568 // blood vessel development // inferred from sequence or structural similarity /// 0007160 // cell-matrix adhesion // inferred from sequence or structural similarity /// 0007179 // transforming growth factor beta receptor signaling pathway // inferred from sequence or structural similarity /// 0007229 // integr…	0005576 // extracellular region // inferred from electronic annotation /// 0005578 // proteinaceous extracellular matrix // inferred from electronic annotation /// 0005581 // collagen // inferred from electronic annotation /// 0005581 // collagen // inferred from sequence or structural similarity /// 0005586 // collagen type III // inferred from sequence or structural similarity /// 0005586 // co…	0005178 // integrin binding // inferred from sequence or structural similarity /// 0005201 // extracellular matrix structural constituent // inferred from electronic annotation /// 0005201 // extracellular matrix structural constituent // inferred from sequence or structural similarity /// 0005515 // protein binding // inferred from sequence or structural similarity /// 0046332 // SMAD binding //…	Col3a1	collagen, type III, alpha 1	9.98033	9.98133	9.9814	9.98129	9.98603	9.987	9.98536	9.98567	0	39.6247	33
1368000_at	0001798 // positive regulation of type IIa hypersensitivity // inferred from sequence or structural similarity /// 0006954 // inflammatory response // inferred from electronic annotation /// 0006955 // immune response // inferred from electronic annotation /// 0006956 // complement activation // inferred from electronic annotation /// 0006956 // complement activation // traceable author statement…	0005576 // extracellular region // inferred from electronic annotation /// 0005576 // extracellular region // inferred from sequence or structural similarity /// 0005615 // extracellular space // traceable author statement /// 0005615 // extracellular space // inferred from electronic annotation	0004866 // endopeptidase inhibitor activity // inferred from electronic annotation /// 0005515 // protein binding // inferred from sequence or structural similarity /// 0005515 // protein binding // inferred from electronic annotation /// 0048037 // cofactor binding // inferred from physical interaction	C3	complement component 3	7.14335	7.14281	7.1412	7.14175	7.14659	7.14828	7.14744	7.14664	0	40.3604	34
1373932_at						8.06007	8.0595	8.05912	8.06031	8.06436	8.06718	8.0639	8.06351	0	40.8083	35
1368419_at	0006810 // transport // inferred from electronic annotation /// 0006811 // ion transport // inferred from electronic annotation /// 0006825 // copper ion transport // inferred from electronic annotation /// 0006879 // cellular iron ion homeostasis // traceable author statement /// 0007568 // aging // inferred from expression pattern /// 0007584 // response to nutrient // inferred from expression …	0005576 // extracellular region // inferred from direct assay /// 0005576 // extracellular region // inferred from electronic annotation /// 0005615 // extracellular space // inferred from sequence or structural similarity /// 0046658 // anchored to plasma membrane // inferred from direct assay	0004322 // ferroxidase activity // inferred from sequence or structural similarity /// 0004322 // ferroxidase activity // traceable author statement /// 0004322 // ferroxidase activity // inferred from electronic annotation /// 0005507 // copper ion binding // inferred from direct assay /// 0005507 // copper ion binding // inferred from electronic annotation /// 0005507 // copper ion binding // i…	Cp	ceruloplasmin	9.43226	9.43214	9.43289	9.43355	9.43764	9.43814	9.43716	9.43661	0	42.0383	36
1376668_at			0005488 // binding // inferred from electronic annotation	Ttc39a	tetratricopeptide repeat domain 39A	6.38826	6.38792	6.38874	6.38857	6.39251	6.39373	6.39273	6.39206	0	44.149	37
1368052_at	0030195 // negative regulation of blood coagulation // inferred from direct assay	0016020 // membrane // inferred from electronic annotation /// 0016021 // integral to membrane // inferred from electronic annotation		Tspan8	tetraspanin 8	9.43705	9.43739	9.43706	9.43718	9.44177	9.44207	9.4409	9.44032	0	47.2496	38
1372002_at	0001701 // in utero embryonic development // inferred from sequence or structural similarity /// 0001764 // neuron migration // inferred from sequence or structural similarity /// 0001947 // heart looping // inferred from sequence or structural similarity /// 0002070 // epithelial cell maturation // inferred from sequence or structural similarity /// 0006915 // apoptosis // inferred from mutant p…	0005737 // cytoplasm // inferred from direct assay /// 0005741 // mitochondrial outer membrane // inferred from direct assay /// 0005764 // lysosome // inferred from direct assay /// 0005769 // early endosome // inferred from direct assay /// 0005770 // late endosome // inferred from direct assay /// 0005771 // multivesicular body // inferred from direct assay /// 0005783 // endoplasmic reticulum…	0004871 // signal transducer activity // inferred from sequence or structural similarity /// 0005102 // receptor binding // inferred from sequence or structural similarity /// 0005243 // gap junction channel activity // inferred from direct assay /// 0005243 // gap junction channel activity // inferred from sequence or structural similarity /// 0005243 // gap junction channel activity // traceabl…	Gja1	gap junction protein, alpha 1	9.25398	9.25516	9.25468	9.25387	9.25984	9.25965	9.25751	9.25756	0	48.1118	39
1372256_at			0008270 // zinc ion binding // inferred from electronic annotation /// 0008270 // zinc ion binding // traceable author statement /// 0046872 // metal ion binding // inferred from electronic annotation	Crip	cysteine-rich intestinal protein	7.95235	7.95279	7.95296	7.95216	7.95603	7.95835	7.95633	7.95561	0	48.51	40
1389006_at						8.9305	8.93022	8.92967	8.92917	8.93356	8.93468	8.93344	8.93298	0	51.4909	41
1384969_at	0007155 // cell adhesion // inferred from electronic annotation	0005581 // collagen // inferred from electronic annotation	0005201 // extracellular matrix structural constituent // inferred from electronic annotation	Col24a1	collagen, type XXIV, alpha 1	6.30403	6.30418	6.30425	6.30421	6.30812	6.30855	6.30742	6.30747	0	52.2278	42
1370228_at	0001666 // response to hypoxia // inferred from expression pattern /// 0006810 // transport // inferred from electronic annotation /// 0006811 // ion transport // inferred from electronic annotation /// 0006826 // iron ion transport // inferred from sequence or structural similarity /// 0006826 // iron ion transport // traceable author statement /// 0006826 // iron ion transport // inferred from …	0005576 // extracellular region // inferred from electronic annotation /// 0005604 // basement membrane // inferred from direct assay /// 0005615 // extracellular space // inferred from direct assay /// 0005739 // mitochondrion // inferred from sequence or structural similarity /// 0005768 // endosome // inferred from sequence or structural similarity /// 0005783 // endoplasmic reticulum // infer…	0000166 // nucleotide binding // inferred from electronic annotation /// 0004872 // receptor activity // inferred from electronic annotation /// 0005506 // iron ion binding // inferred from electronic annotation /// 0005515 // protein binding // inferred from sequence or structural similarity /// 0005525 // GTP binding // inferred from electronic annotation /// 0008199 // ferric iron binding // i…	Srprb /// Tf	signal recognition particle receptor, B subunit /// transferrin	8.87571	8.87532	8.87432	8.87402	8.87825	8.88019	8.87862	8.87732	0	52.783	43
1373628_at						6.41459	6.41504	6.41517	6.41514	6.41873	6.41928	6.41827	6.41821	0	53.8267	44
1368518_at	0040008 // regulation of growth // non-traceable author statement	0009986 // cell surface // inferred from direct assay /// 0016020 // membrane // inferred from electronic annotation /// 0016021 // integral to membrane // inferred from electronic annotation		Cd53	Cd53 molecule	7.35236	7.35119	7.35151	7.35159	7.35539	7.35642	7.35503	7.35446	0	54.4418	45
1367655_at	0007010 // cytoskeleton organization // inferred from electronic annotation /// 0007286 // spermatid development // traceable author statement /// 0030036 // actin cytoskeleton organization // traceable author statement /// 0030036 // actin cytoskeleton organization // inferred from electronic annotation /// 0042989 // sequestering of actin monomers // inferred from electronic annotation	0005737 // cytoplasm // inferred from electronic annotation /// 0005856 // cytoskeleton // inferred from electronic annotation	0003779 // actin binding // inferred from electronic annotation /// 0003785 // actin monomer binding // traceable author statement	Tmsb10	thymosin, beta 10	8.99689	8.9966	8.9961	8.99718	9.00122	9.00118	8.99935	8.99922	0	56.0172	46
1385190_at						7.2422	7.24229	7.24109	7.2425	7.24664	7.24543	7.24544	7.24463	0	56.4024	47
1374070_at	0001659 // temperature homeostasis // inferred from sequence or structural similarity /// 0002862 // negative regulation of inflammatory response to antigenic stimulus // inferred from sequence or structural similarity /// 0006979 // response to oxidative stress // inferred from electronic annotation /// 0009609 // response to symbiotic bacterium // inferred from sequence or structural similarity…	0005737 // cytoplasm // inferred from electronic annotation	0004601 // peroxidase activity // inferred from electronic annotation /// 0004602 // glutathione peroxidase activity // inferred from direct assay /// 0004602 // glutathione peroxidase activity // inferred from electronic annotation /// 0004602 // glutathione peroxidase activity // inferred from sequence or structural similarity /// 0008430 // selenium binding // inferred from electronic annotati…	Gpx2	glutathione peroxidase 2	9.24274	9.24381	9.24418	9.24178	9.24753	9.2478	9.24514	9.24668	0	57.2074	48
1368160_at	0001558 // regulation of cell growth // inferred from electronic annotation /// 0006006 // glucose metabolic process // traceable author statement /// 0008286 // insulin receptor signaling pathway // inferred from expression pattern /// 0030307 // positive regulation of cell growth // inferred from expression pattern /// 0042246 // tissue regeneration // inferred from expression pattern /// 00480…	0005576 // extracellular region // inferred from electronic annotation /// 0005615 // extracellular space // inferred from direct assay /// 0005615 // extracellular space // inferred from sequence or structural similarity	0005520 // insulin-like growth factor binding // inferred from electronic annotation /// 0005520 // insulin-like growth factor binding // inferred from sequence or structural similarity /// 0005520 // insulin-like growth factor binding // traceable author statement /// 0019838 // growth factor binding // inferred from electronic annotation	Igfbp1	insulin-like growth factor binding protein 1	9.02577	9.02418	9.02308	9.02528	9.02871	9.02814	9.0279	9.02725	0	59.0153	49
1375170_at		0005634 // nucleus // inferred from electronic annotation /// 0005737 // cytoplasm // inferred from electronic annotation	0005509 // calcium ion binding // inferred from electronic annotation	S100a11	S100 calcium binding protein A11 (calizzarin)	10.6881	10.6884	10.6882	10.6884	10.6921	10.6929	10.6907	10.691	0	59.4995	50
1390510_at	0007165 // signal transduction // inferred from electronic annotation	0016021 // integral to membrane // inferred from electronic annotation	0004872 // receptor activity // inferred from electronic annotation	Ms4a6b	membrane-spanning 4-domains, subfamily A, member 6B	7.20389	7.20389	7.20386	7.20354	7.20664	7.20818	7.20702	7.20649	0	59.6904	51
1390801_at		0016020 // membrane // inferred from electronic annotation /// 0016021 // integral to membrane // inferred from electronic annotation		RGD1359349	similar to hypothetical protein MGC34760	9.67992	9.67948	9.67932	9.67867	9.6822	9.6832	9.68226	9.68282	0	60.7558	52
1368464_at		0016020 // membrane // inferred from electronic annotation /// 0016021 // integral to membrane // inferred from electronic annotation	0005488 // binding // inferred from electronic annotation /// 0005509 // calcium ion binding // inferred from electronic annotation /// 0005529 // sugar binding // inferred from electronic annotation	Mgl1	macrophage galactose N-acetyl-galactosamine specific lectin 1	7.08241	7.08306	7.08285	7.08205	7.08551	7.08752	7.0857	7.08483	0	61.0168	53
1376688_a_at	0007165 // signal transduction // inferred from sequence or structural similarity			LOC685020 /// Pilra	similar to paired immunoglobin-like type 2 receptor alpha /// paired immunoglobin-like type 2 receptor alpha	6.74411	6.74374	6.74292	6.74315	6.74552	6.74788	6.74678	6.74675	0	62.1113	54
1391106_at						8.10298	8.1026	8.10261	8.10244	8.10608	8.10665	8.10543	8.1053	0	62.7378	55
1368482_at	0006915 // apoptosis // inferred from electronic annotation /// 0006916 // anti-apoptosis // non-traceable author statement /// 0042981 // regulation of apoptosis // inferred from electronic annotation			Bcl2a1d	B-cell leukemia/lymphoma 2 related protein A1d	7.03561	7.03439	7.03437	7.03463	7.03734	7.03918	7.03749	7.03736	0	65.054	56
1370154_at	0008152 // metabolic process // inferred from electronic annotation /// 0016998 // cell wall catabolic process // inferred from electronic annotation /// 0019835 // cytolysis // inferred from electronic annotation /// 0042742 // defense response to bacterium // inferred from electronic annotation /// 0050829 // defense response to Gram-negative bacterium // inferred from mutant phenotype /// 0050…	0000137 // Golgi cis cisterna // inferred from direct assay /// 0005576 // extracellular region // inferred from electronic annotation /// 0005625 // soluble fraction // inferred from direct assay /// 0005737 // cytoplasm // inferred from direct assay /// 0005788 // endoplasmic reticulum lumen // inferred from direct assay /// 0005795 // Golgi stack // inferred from direct assay /// 0005902 // mi…	0003796 // lysozyme activity // inferred from direct assay /// 0003796 // lysozyme activity // inferred from electronic annotation /// 0003796 // lysozyme activity // inferred from mutant phenotype /// 0003796 // lysozyme activity // inferred from sequence or structural similarity /// 0003824 // catalytic activity // inferred from electronic annotation /// 0016787 // hydrolase activity // inferre…	Lyz2	lysozyme 2	12.0464	12.0462	12.0457	12.0455	12.0489	12.0505	12.0487	12.0482	0	65.333	57
1368171_at	0001568 // blood vessel development // inferred from sequence or structural similarity /// 0009725 // response to hormone stimulus // inferred from direct assay /// 0030199 // collagen fibril organization // inferred from direct assay /// 0030199 // collagen fibril organization // inferred from mutant phenotype /// 0030199 // collagen fibril organization // inferred from sequence or structural si…	0005576 // extracellular region // inferred from electronic annotation /// 0005578 // proteinaceous extracellular matrix // inferred from direct assay /// 0005578 // proteinaceous extracellular matrix // inferred from sequence or structural similarity /// 0005581 // collagen // inferred from sequence or structural similarity /// 0005634 // nucleus // inferred from direct assay	0004720 // protein-lysine 6-oxidase activity // inferred from direct assay /// 0004720 // protein-lysine 6-oxidase activity // inferred from electronic annotation /// 0004720 // protein-lysine 6-oxidase activity // inferred from mutant phenotype /// 0004720 // protein-lysine 6-oxidase activity // inferred from sequence or structural similarity /// 0005507 // copper ion binding // inferred from el…	Lox	lysyl oxidase	7.11032	7.11033	7.10994	7.11062	7.11295	7.11403	7.11319	7.11258	0	67.9061	58
1371079_at	0001811 // negative regulation of type I hypersensitivity // inferred from sequence or structural similarity /// 0002862 // negative regulation of inflammatory response to antigenic stimulus // inferred from sequence or structural similarity /// 0006911 // phagocytosis, engulfment // inferred from sequence or structural similarity /// 0006952 // defense response // inferred from sequence or struc…	0005886 // plasma membrane // inferred from electronic annotation /// 0005886 // plasma membrane // inferred from sequence or structural similarity /// 0009897 // external side of plasma membrane // inferred from sequence or structural similarity /// 0016020 // membrane // inferred from electronic annotation /// 0016021 // integral to membrane // inferred from electronic annotation /// 0016021 //…	0004872 // receptor activity // inferred from electronic annotation /// 0005515 // protein binding // inferred from sequence or structural similarity /// 0019864 // IgG binding // inferred from electronic annotation /// 0019864 // IgG binding // inferred from sequence or structural similarity	Fcgr2b	Fc fragment of IgG, low affinity IIb, receptor (CD32)	6.38706	6.38677	6.38675	6.38679	6.38936	6.39081	6.38986	6.38878	0	70.1952	59
1370885_at	0006508 // proteolysis // inferred from electronic annotation	0005576 // extracellular region // inferred from electronic annotation	0004197 // cysteine-type endopeptidase activity // inferred from electronic annotation /// 0004197 // cysteine-type endopeptidase activity // traceable author statement /// 0008233 // peptidase activity // inferred from electronic annotation /// 0008234 // cysteine-type peptidase activity // inferred from electronic annotation /// 0016787 // hydrolase activity // inferred from electronic annotati…	Ctsz	cathepsin Z	7.34992	7.34983	7.34992	7.3494	7.35246	7.35415	7.35216	7.35178	0	70.9046	60
1367584_at	0001525 // angiogenesis // inferred from sequence or structural similarity /// 0030199 // collagen fibril organization // inferred from sequence or structural similarity /// 0042730 // fibrinolysis // inferred from sequence or structural similarity /// 0051917 // regulation of fibrinolysis // traceable author statement	0005576 // extracellular region // inferred from electronic annotation /// 0005578 // proteinaceous extracellular matrix // inferred from electronic annotation /// 0005604 // basement membrane // inferred from electronic annotation /// 0005737 // cytoplasm // inferred from direct assay /// 0005737 // cytoplasm // inferred from sequence or structural similarity /// 0005769 // early endosome // inf…	0004859 // phospholipase inhibitor activity // inferred from electronic annotation /// 0005509 // calcium ion binding // traceable author statement /// 0005509 // calcium ion binding // inferred from electronic annotation /// 0005515 // protein binding // inferred from sequence or structural similarity /// 0005515 // protein binding // non-traceable author statement /// 0005544 // calcium-depende…	Anxa2	annexin A2	9.58614	9.58601	9.58628	9.58599	9.58884	9.59	9.58881	9.58798	0	71.0784	61
1368162_at	0008544 // epidermis development // inferred from sequence or structural similarity	0001533 // cornified envelope // inferred from sequence or structural similarity	0004869 // cysteine protease inhibitor activity // inferred from electronic annotation	Cst6	cystatin E/M	6.72023	6.72005	6.71967	6.7192	6.72238	6.72488	6.7226	6.72108	0	71.2575	62
1368914_at	0001501 // skeletal system development // inferred from sequence or structural similarity /// 0001701 // in utero embryonic development // inferred from sequence or structural similarity /// 0001889 // liver development // inferred from sequence or structural similarity /// 0006350 // transcription // inferred from electronic annotation /// 0006355 // regulation of transcription, DNA-dependent //…	0005634 // nucleus // inferred from direct assay /// 0005634 // nucleus // inferred from electronic annotation /// 0005634 // nucleus // inferred from sequence or structural similarity	0003677 // DNA binding // inferred from sequence or structural similarity /// 0003677 // DNA binding // inferred from electronic annotation /// 0003700 // transcription factor activity // inferred from electronic annotation /// 0003700 // transcription factor activity // inferred from sequence or structural similarity /// 0005515 // protein binding // inferred from sequence or structural similari…	Runx1	runt related transcription factor 1	6.99126	6.99162	6.99112	6.99117	6.99435	6.99448	6.99344	6.99377	1.59e-05	71.8121	63
1370894_at	0016338 // calcium-independent cell-cell adhesion // inferred from sequence or structural similarity	0005886 // plasma membrane // inferred from electronic annotation /// 0005923 // tight junction // inferred from sequence or structural similarity /// 0005923 // tight junction // inferred from electronic annotation /// 0016020 // membrane // inferred from electronic annotation /// 0016021 // integral to membrane // inferred from electronic annotation /// 0030054 // cell junction // inferred from…	0005198 // structural molecule activity // inferred from electronic annotation /// 0005515 // protein binding // inferred from sequence or structural similarity /// 0042802 // identical protein binding // inferred from sequence or structural similarity	Cldn7	claudin 7	8.30319	8.30365	8.30256	8.30343	8.30618	8.30728	8.3052	8.3052	1.56e-05	73.8817	64
1387952_a_at	0001558 // regulation of cell growth // inferred from direct assay /// 0001658 // ureteric bud branching // inferred from sequence or structural similarity /// 0001955 // blood vessel maturation // inferred from expression pattern /// 0002246 // healing during inflammatory response // inferred from sequence or structural similarity /// 0006954 // inflammatory response // inferred from expression …	0005634 // nucleus // inferred from direct assay /// 0005737 // cytoplasm // inferred from sequence or structural similarity /// 0005794 // Golgi apparatus // inferred from sequence or structural similarity /// 0005886 // plasma membrane // inferred from sequence or structural similarity /// 0005925 // focal adhesion // inferred from sequence or structural similarity /// 0009897 // external side …	0004872 // receptor activity // inferred from electronic annotation /// 0005488 // binding // inferred from electronic annotation /// 0005515 // protein binding // inferred from physical interaction /// 0005515 // protein binding // inferred from sequence or structural similarity /// 0005515 // protein binding // inferred from electronic annotation /// 0005540 // hyaluronic acid binding // inferr…	Cd44	Cd44 molecule	6.77143	6.77137	6.77136	6.77135	6.77403	6.77532	6.77337	6.77359	1.54e-05	74.4399	65
1373575_at	0001798 // positive regulation of type IIa hypersensitivity // inferred from sequence or structural similarity /// 0001805 // positive regulation of type III hypersensitivity // inferred from sequence or structural similarity /// 0001812 // positive regulation of type I hypersensitivity // inferred from sequence or structural similarity /// 0002431 // Fc receptor mediated stimulatory signaling pa…	0005886 // plasma membrane // inferred from electronic annotation /// 0005886 // plasma membrane // inferred from sequence or structural similarity /// 0005887 // integral to plasma membrane // inferred from sequence or structural similarity /// 0009897 // external side of plasma membrane // inferred from sequence or structural similarity /// 0016020 // membrane // inferred from electronic annota…	0004872 // receptor activity // inferred from electronic annotation /// 0004888 // transmembrane receptor activity // inferred from electronic annotation /// 0005515 // protein binding // inferred from sequence or structural similarity /// 0019767 // IgE receptor activity // inferred from sequence or structural similarity /// 0019863 // IgE binding // inferred from electronic annotation /// 00198…	Fcer1g	Fc fragment of IgE, high affinity I, receptor for; gamma polypeptide	9.3972	9.39653	9.39528	9.39652	9.39893	9.40036	9.39889	9.39827	1.52e-05	74.6878	66
1374284_at	0007049 // cell cycle // inferred from electronic annotation /// 0007165 // signal transduction // inferred from electronic annotation /// 0045786 // negative regulation of cell cycle // inferred from electronic annotation		0005515 // protein binding // inferred from electronic annotation	Rassf4	Ras association (RalGDS/AF-6) domain family member 4	6.34004	6.34008	6.33994	6.33995	6.3424	6.34424	6.34252	6.34176	1.49e-05	74.7128	67
1370511_at	0007165 // signal transduction // inferred from electronic annotation /// 0007596 // blood coagulation // inferred from electronic annotation /// 0030168 // platelet activation // inferred from electronic annotation /// 0042060 // wound healing // traceable author statement /// 0051258 // protein polymerization // inferred from electronic annotation /// 0051592 // response to calcium ion // infer…	0005576 // extracellular region // inferred from sequence or structural similarity /// 0005576 // extracellular region // inferred from electronic annotation /// 0005577 // fibrinogen complex // inferred from electronic annotation /// 0005634 // nucleus // inferred from sequence or structural similarity /// 0005730 // nucleolus // inferred from sequence or structural similarity /// 0005737 // cyt…	0005102 // receptor binding // inferred from electronic annotation /// 0030674 // protein binding, bridging // inferred from electronic annotation /// 0043499 // eukaryotic cell surface binding // inferred from sequence or structural similarity	Fgb	fibrinogen beta chain	6.48608	6.48572	6.48563	6.4861	6.48813	6.48986	6.48824	6.48806	1.47e-05	74.923	68
1371785_at	0006931 // substrate-bound cell migration, cell attachment to substrate // inferred from sequence or structural similarity /// 0007155 // cell adhesion // inferred from sequence or structural similarity /// 0008219 // cell death // inferred from sequence or structural similarity /// 0045773 // positive regulation of axon extension // inferred from sequence or structural similarity	0001726 // ruffle // inferred from sequence or structural similarity /// 0005886 // plasma membrane // inferred from sequence or structural similarity /// 0009986 // cell surface // inferred from sequence or structural similarity /// 0016021 // integral to membrane // inferred from electronic annotation	0004872 // receptor activity // inferred from electronic annotation /// 0005515 // protein binding // inferred from sequence or structural similarity	Tnfrsf12a	tumor necrosis factor receptor superfamily, member 12a	7.74575	7.74623	7.7461	7.74503	7.74885	7.74939	7.7473	7.74792	1.45e-05	77.6812	69
1368490_at	0002237 // response to molecule of bacterial origin // inferred from sequence or structural similarity /// 0006954 // inflammatory response // inferred from direct assay /// 0006954 // inflammatory response // inferred from electronic annotation /// 0006955 // immune response // inferred from expression pattern /// 0006955 // immune response // inferred from electronic annotation	0005576 // extracellular region // inferred from sequence or structural similarity /// 0005886 // plasma membrane // inferred from sequence or structural similarity /// 0005886 // plasma membrane // inferred from electronic annotation /// 0016020 // membrane // inferred from electronic annotation /// 0031225 // anchored to membrane // inferred from electronic annotation /// 0045121 // membrane ra…		Cd14	CD14 molecule	7.44679	7.44685	7.44726	7.4474	7.44963	7.45039	7.4492	7.44877	1.43e-05	80.6157	70
1368270_at	0006397 // mRNA processing // inferred from electronic annotation /// 0006970 // response to osmotic stress // inferred from direct assay /// 0010043 // response to zinc ion // inferred from expression pattern /// 0010332 // response to gamma radiation // inferred from sequence or structural similarity /// 0016554 // cytidine to uridine editing // inferred from direct assay /// 0016554 // cytidin…	0005634 // nucleus // inferred from direct assay /// 0005634 // nucleus // non-traceable author statement /// 0005737 // cytoplasm // inferred from direct assay	0003723 // RNA binding // non-traceable author statement /// 0004126 // cytidine deaminase activity // inferred from direct assay /// 0004126 // cytidine deaminase activity // non-traceable author statement /// 0005515 // protein binding // inferred from physical interaction /// 0008270 // zinc ion binding // inferred from electronic annotation /// 0016787 // hydrolase activity // inferred from e…	Apobec1	apolipoprotein B mRNA editing enzyme, catalytic polypeptide 1	6.54331	6.55357	6.54998	6.54187	6.55524	6.55213	6.55614	6.55223	1.41e-05	81.9538	71
1392648_at		0005634 // nucleus // inferred from sequence or structural similarity /// 0005730 // nucleolus // inferred from sequence or structural similarity /// 0005737 // cytoplasm // inferred from sequence or structural similarity /// 0005794 // Golgi apparatus // inferred from sequence or structural similarity /// 0009986 // cell surface // inferred from sequence or structural similarity	0004888 // transmembrane receptor activity // inferred from sequence or structural similarity /// 0005488 // binding // inferred from electronic annotation /// 0005529 // sugar binding // inferred from electronic annotation /// 0005537 // mannose binding // inferred from sequence or structural similarity	Mrc1	mannose receptor, C type 1	6.72787	6.72817	6.72845	6.72857	6.73032	6.73155	6.73046	6.7299	1.39e-05	84.9207	72
1370883_at	0006952 // defense response // inferred from sequence or structural similarity /// 0006955 // immune response // inferred from electronic annotation /// 0016064 // immunoglobulin mediated immune response // inferred from sequence or structural similarity /// 0019882 // antigen processing and presentation // inferred from electronic annotation /// 0019886 // antigen processing and presentation of …	0005764 // lysosome // inferred from sequence or structural similarity /// 0005886 // plasma membrane // inferred from sequence or structural similarity /// 0009897 // external side of plasma membrane // inferred from sequence or structural similarity /// 0016020 // membrane // inferred from electronic annotation /// 0042613 // MHC class II protein complex // inferred from electronic annotation		H2-Ea	histocompatibility 2, class II antigen E alpha	10.9246	10.9242	10.924	10.9244	10.9262	10.9271	10.9267	10.926	1.37e-05	87.7876	73
1388547_at		0005923 // tight junction // inferred from electronic annotation /// 0005923 // tight junction // inferred from sequence or structural similarity /// 0016020 // membrane // inferred from electronic annotation /// 0016021 // integral to membrane // inferred from electronic annotation	0005198 // structural molecule activity // inferred from electronic annotation	Cldn4	claudin 4	7.51092	7.51055	7.51084	7.5112	7.51337	7.513	7.51251	7.51278	1.35e-05	88.8818	74
1387276_at	0001764 // neuron migration // inferred from sequence or structural similarity /// 0006468 // protein amino acid phosphorylation // inferred from direct assay /// 0006468 // protein amino acid phosphorylation // inferred from electronic annotation /// 0007275 // multicellular organismal development // inferred from electronic annotation /// 0007399 // nervous system development // inferred from e…		0000166 // nucleotide binding // inferred from electronic annotation /// 0004672 // protein kinase activity // inferred from direct assay /// 0004672 // protein kinase activity // inferred from electronic annotation /// 0004674 // protein serine/threonine kinase activity // inferred from electronic annotation /// 0005524 // ATP binding // inferred from electronic annotation /// 0016301 // kinase …	Dclk1	doublecortin-like kinase 1	6.76383	6.76429	6.76467	6.76459	6.76633	6.76721	6.76616	6.7661	1.33e-05	89.4561	75
1368271_a_at	0001816 // cytokine production // inferred from sequence or structural similarity /// 0006469 // negative regulation of protein kinase activity // inferred from sequence or structural similarity /// 0006631 // fatty acid metabolic process // inferred from direct assay /// 0006810 // transport // inferred from electronic annotation /// 0008284 // positive regulation of cell proliferation // inferr…	0005634 // nucleus // inferred from electronic annotation /// 0005737 // cytoplasm // inferred from electronic annotation /// 0005829 // cytosol // inferred from direct assay	0005215 // transporter activity // inferred from electronic annotation /// 0005488 // binding // inferred from electronic annotation /// 0005504 // fatty acid binding // traceable author statement /// 0005515 // protein binding // inferred from physical interaction /// 0005515 // protein binding // inferred from sequence or structural similarity /// 0005515 // protein binding // traceable author …	Fabp4	fatty acid binding protein 4, adipocyte	8.23903	8.24135	8.23949	8.24003	8.24231	8.24336	8.24221	8.24146	1.32e-05	90.7244	76
1372818_at	0006910 // phagocytosis, recognition // inferred from sequence or structural similarity /// 0006955 // immune response // inferred from sequence or structural similarity	0016020 // membrane // inferred from electronic annotation /// 0016021 // integral to membrane // inferred from electronic annotation	0004872 // receptor activity // inferred from electronic annotation /// 0005488 // binding // inferred from electronic annotation /// 0005509 // calcium ion binding // inferred from electronic annotation /// 0005529 // sugar binding // inferred from electronic annotation /// 0008329 // pattern recognition receptor activity // inferred from sequence or structural similarity /// 0030169 // low-dens…	Colec12	collectin sub-family member 12	7.92314	7.92332	7.92336	7.92351	7.92541	7.92539	7.92507	7.92526	1.3e-05	92.0979	77
1389553_at		0016020 // membrane // inferred from electronic annotation /// 0016021 // integral to membrane // inferred from electronic annotation	0004872 // receptor activity // inferred from electronic annotation /// 0005488 // binding // inferred from electronic annotation /// 0005529 // sugar binding // inferred from electronic annotation	Clec4a3	C-type lectin domain family 4, member a3	7.64395	7.64327	7.643	7.64422	7.64532	7.64621	7.64534	7.64571	1.28e-05	92.2781	78
1382311_at	0007249 // I-kappaB kinase/NF-kappaB cascade // inferred from sequence or structural similarity		0005515 // protein binding // inferred from sequence or structural similarity	Tifa	TRAF-interacting protein with forkhead-associated domain	7.14475	7.14493	7.14467	7.14474	7.14692	7.1472	7.14654	7.14635	1.27e-05	92.8594	79
1367628_at	0043123 // positive regulation of I-kappaB kinase/NF-kappaB cascade // inferred from sequence or structural similarity /// 0045445 // myoblast differentiation // inferred from sequence or structural similarity	0005615 // extracellular space // inferred from sequence or structural similarity /// 0005622 // intracellular // inferred from sequence or structural similarity	0001948 // glycoprotein binding // inferred from physical interaction /// 0004871 // signal transducer activity // inferred from sequence or structural similarity /// 0005515 // protein binding // inferred from sequence or structural similarity /// 0005529 // sugar binding // inferred from electronic annotation /// 0016936 // galactoside binding // inferred from electronic annotation /// 0042803 …	Lgals1	lectin, galactoside-binding, soluble, 1	8.28037	8.28069	8.2805	8.28066	8.28254	8.28318	8.28233	8.28214	1.25e-05	93.0918	80
1368829_at	0001501 // skeletal system development // inferred from sequence or structural similarity /// 0001822 // kidney development // inferred from mutant phenotype /// 0007507 // heart development // inferred from sequence or structural similarity	0001527 // microfibril // inferred from sequence or structural similarity /// 0005578 // proteinaceous extracellular matrix // inferred from electronic annotation /// 0005604 // basement membrane // inferred from sequence or structural similarity /// 0005615 // extracellular space // inferred from sequence or structural similarity /// 0005622 // intracellular // inferred from electronic annotatio…	0005201 // extracellular matrix structural constituent // inferred from electronic annotation /// 0005201 // extracellular matrix structural constituent // inferred from mutant phenotype /// 0005201 // extracellular matrix structural constituent // inferred from sequence or structural similarity /// 0005488 // binding // inferred from electronic annotation /// 0005509 // calcium ion binding // in…	Fbn1	fibrillin 1	8.20908	8.20898	8.20853	8.20948	8.21118	8.21111	8.21066	8.21091	1.23e-05	93.1681	81
1367794_at	0006953 // acute-phase response // inferred from electronic annotation /// 0006953 // acute-phase response // inferred from expression pattern /// 0006954 // inflammatory response // traceable author statement /// 0007584 // response to nutrient // inferred from expression pattern /// 0009611 // response to wounding // traceable author statement /// 0010037 // response to carbon dioxide // inferr…	0005576 // extracellular region // inferred from electronic annotation /// 0005576 // extracellular region // inferred from sequence or structural similarity /// 0005615 // extracellular space // inferred from electronic annotation /// 0005634 // nucleus // inferred from sequence or structural similarity /// 0005737 // cytoplasm // inferred from sequence or structural similarity /// 0031093 // pl…	0004866 // endopeptidase inhibitor activity // inferred from electronic annotation /// 0004866 // endopeptidase inhibitor activity // non-traceable author statement /// 0004867 // serine-type endopeptidase inhibitor activity // inferred from electronic annotation /// 0005102 // receptor binding // traceable author statement /// 0005515 // protein binding // inferred from electronic annotation ///…	A2m	alpha-2-macroglobulin	6.2647	6.26488	6.26445	6.2649	6.26679	6.26677	6.26654	6.26649	1.22e-05	94.2489	82
1378032_at	0006954 // inflammatory response // inferred from sequence or structural similarity	0005634 // nucleus // inferred from sequence or structural similarity		Nfkbiz	nuclear factor of kappa light polypeptide gene enhancer in B-cells inhibitor, zeta	6.94994	6.95015	6.94949	6.95029	6.95214	6.95195	6.95173	6.95172	1.2e-05	95.0464	83
1395126_at		0016020 // membrane // inferred from electronic annotation	0005044 // scavenger receptor activity // inferred from electronic annotation	Fcrls	Fc receptor-like S, scavenger receptor	6.61653	6.61615	6.61636	6.61654	6.61832	6.61897	6.61795	6.61797	1.19e-05	95.737	84
1388460_at	0030031 // cell projection assembly // inferred from sequence or structural similarity /// 0051016 // barbed-end actin filament capping // inferred from electronic annotation	0005576 // extracellular region // inferred from electronic annotation /// 0005634 // nucleus // inferred from electronic annotation /// 0005737 // cytoplasm // inferred from electronic annotation /// 0042470 // melanosome // inferred from electronic annotation	0003779 // actin binding // inferred from electronic annotation	Capg	capping protein (actin filament), gelsolin-like	7.64283	7.64344	7.64333	7.64308	7.64543	7.64645	7.64457	7.64441	1.18e-05	96.5874	85
1382043_at	0002224 // toll-like receptor signaling pathway // inferred from sequence or structural similarity /// 0019886 // antigen processing and presentation of exogenous peptide antigen via MHC class II // inferred from sequence or structural similarity	0005783 // endoplasmic reticulum // inferred from sequence or structural similarity		Unc93b1	unc-93 homolog B1 (C. elegans)	7.84231	7.84236	7.84158	7.84187	7.84387	7.84465	7.84359	7.84365	1.16e-05	96.7989	86
1389210_at	0051017 // actin filament bundle formation // inferred from sequence or structural similarity	0001726 // ruffle // inferred from sequence or structural similarity /// 0001891 // phagocytic cup // inferred from sequence or structural similarity /// 0005737 // cytoplasm // inferred from sequence or structural similarity /// 0005829 // cytosol // inferred from sequence or structural similarity /// 0005884 // actin filament // inferred from sequence or structural similarity	0003779 // actin binding // inferred from electronic annotation /// 0005509 // calcium ion binding // inferred from electronic annotation /// 0005515 // protein binding // inferred from sequence or structural similarity /// 0042802 // identical protein binding // inferred from sequence or structural similarity /// 0051015 // actin filament binding // inferred from sequence or structural similarity	Lcp1	lymphocyte cytosolic protein 1	8.49333	8.49348	8.49302	8.49287	8.49498	8.49559	8.49512	8.49463	1.15e-05	96.9021	87
1368921_a_at	0001558 // regulation of cell growth // inferred from direct assay /// 0001658 // ureteric bud branching // inferred from sequence or structural similarity /// 0001955 // blood vessel maturation // inferred from expression pattern /// 0002246 // healing during inflammatory response // inferred from sequence or structural similarity /// 0006954 // inflammatory response // inferred from expression …	0005634 // nucleus // inferred from direct assay /// 0005737 // cytoplasm // inferred from sequence or structural similarity /// 0005794 // Golgi apparatus // inferred from sequence or structural similarity /// 0005886 // plasma membrane // inferred from sequence or structural similarity /// 0005925 // focal adhesion // inferred from sequence or structural similarity /// 0009897 // external side …	0004872 // receptor activity // inferred from electronic annotation /// 0005488 // binding // inferred from electronic annotation /// 0005515 // protein binding // inferred from physical interaction /// 0005515 // protein binding // inferred from sequence or structural similarity /// 0005515 // protein binding // inferred from electronic annotation /// 0005540 // hyaluronic acid binding // inferr…	Cd44	Cd44 molecule	6.94361	6.94383	6.94367	6.94393	6.9457	6.94592	6.94516	6.94539	1.14e-05	100.629	88
1376109_at						7.44121	7.44171	7.44106	7.44128	7.44316	7.44366	7.44276	7.44283	1.12e-05	100.948	89
1376652_at	0006955 // immune response // inferred from electronic annotation /// 0006958 // complement activation, classical pathway // inferred from electronic annotation /// 0006958 // complement activation, classical pathway // inferred from sequence or structural similarity /// 0045087 // innate immune response // inferred from electronic annotation	0005576 // extracellular region // inferred from electronic annotation /// 0005576 // extracellular region // inferred from sequence or structural similarity /// 0005737 // cytoplasm // inferred from sequence or structural similarity /// 0005794 // Golgi apparatus // inferred from sequence or structural similarity		C1qa	complement component 1, q subcomponent, alpha polypeptide	8.68667	8.68605	8.68573	8.6864	8.68796	8.68898	8.68814	8.68734	1.11e-05	101.091	90
1370956_at	0019800 // peptide cross-linking via chondroitin 4-sulfate glycosaminoglycan // inferred from sequence or structural similarity /// 0030198 // extracellular matrix organization // inferred from physical interaction	0005576 // extracellular region // inferred from electronic annotation /// 0005578 // proteinaceous extracellular matrix // inferred from direct assay /// 0005578 // proteinaceous extracellular matrix // inferred from electronic annotation /// 0005634 // nucleus // inferred from sequence or structural similarity	0005515 // protein binding // inferred from electronic annotation /// 0005518 // collagen binding // inferred from direct assay /// 0005539 // glycosaminoglycan binding // inferred from sequence or structural similarity /// 0047485 // protein N-terminus binding // inferred from direct assay /// 0050840 // extracellular matrix binding // inferred from sequence or structural similarity	Dcn	decorin	10.9639	10.964	10.9644	10.9646	10.9657	10.9662	10.9659	10.9659	1.1e-05	101.911	91
1367614_at	0007049 // cell cycle // inferred from sequence or structural similarity /// 0007165 // signal transduction // inferred from sequence or structural similarity /// 0007166 // cell surface receptor linked signal transduction // inferred from direct assay /// 0018149 // peptide cross-linking // inferred from sequence or structural similarity /// 0030073 // insulin secretion // inferred from direct a…	0001533 // cornified envelope // inferred from sequence or structural similarity /// 0005634 // nucleus // inferred from electronic annotation /// 0005737 // cytoplasm // inferred from electronic annotation /// 0005886 // plasma membrane // inferred from electronic annotation /// 0005929 // cilium // inferred from electronic annotation /// 0016020 // membrane // inferred from electronic annotatio…	0004859 // phospholipase inhibitor activity // inferred from electronic annotation /// 0005198 // structural molecule activity // inferred from sequence or structural similarity /// 0005509 // calcium ion binding // inferred from electronic annotation /// 0005515 // protein binding // inferred from sequence or structural similarity /// 0005544 // calcium-dependent phospholipid binding // inferred…	Anxa1	annexin A1	10.7544	10.7545	10.7543	10.7546	10.7564	10.7568	10.7558	10.7558	1.09e-05	103.01	92
1392515_at			0004872 // receptor activity // inferred from electronic annotation /// 0005488 // binding // inferred from electronic annotation	LOC497796 /// LOC502907 /// LOC690045 /// LOC690097 /// Ly49i5 /// Ly49si1 /// Ly49si2 /// Ly49si3 /// RGD1561306 /// RGD1563110	hypothetical protein LOC497796 /// similar to immunoreceptor Ly49si1 /// similar to immunoreceptor Ly49si1 /// similar to immunoreceptor Ly49si3 /// Ly49 inhibitory receptor 5 /// immunoreceptor Ly49si1 /// immunoreceptor Ly49si2 /// immunoreceptor Ly49si3 /// similar to immunoreceptor Ly49si3 /// similar to immunoreceptor Ly49si3	7.44832	7.44872	7.44822	7.44854	7.44994	7.45094	7.45016	7.44976	1.08e-05	103.479	93
1374730_at	0007242 // intracellular signaling cascade // traceable author statement	0016020 // membrane // inferred from electronic annotation /// 0016021 // integral to membrane // inferred from electronic annotation /// 0016021 // integral to membrane // traceable author statement	0005057 // receptor signaling protein activity // traceable author statement /// 0005515 // protein binding // inferred from sequence or structural similarity	Tyrobp	Tyro protein tyrosine kinase binding protein	8.55882	8.55898	8.55875	8.55876	8.56064	8.56152	8.56009	8.56	1.06e-05	105.193	94
1383439_at	0006355 // regulation of transcription, DNA-dependent // inferred from electronic annotation /// 0007165 // signal transduction // inferred from electronic annotation /// 0042745 // circadian sleep/wake cycle // inferred from sequence or structural similarity /// 0045475 // locomotor rhythm // inferred from sequence or structural similarity /// 0045944 // positive regulation of transcription from…	0005667 // transcription factor complex // inferred from sequence or structural similarity	0004871 // signal transducer activity // inferred from electronic annotation /// 0051879 // Hsp90 protein binding // inferred from sequence or structural similarity	Npas2	neuronal PAS domain protein 2	7.24032	7.24011	7.23761	7.23615	7.24393	7.24079	7.24059	7.24035	1.05e-05	105.253	95
1388557_at	0006883 // cellular sodium ion homeostasis // inferred from mutant phenotype /// 0006917 // induction of apoptosis // traceable author statement /// 0007017 // microtubule-based process // inferred from electronic annotation /// 0007018 // microtubule-based movement // inferred from electronic annotation /// 0051258 // protein polymerization // inferred from electronic annotation	0005576 // extracellular region // inferred from sequence or structural similarity /// 0005579 // membrane attack complex // traceable author statement /// 0005874 // microtubule // inferred from electronic annotation /// 0043231 // intracellular membrane-bounded organelle // inferred from sequence or structural similarity /// 0043234 // protein complex // inferred from electronic annotation	0000166 // nucleotide binding // inferred from electronic annotation /// 0003924 // GTPase activity // inferred from electronic annotation /// 0005198 // structural molecule activity // inferred from electronic annotation /// 0005525 // GTP binding // inferred from electronic annotation	C7 /// Tubb2c	complement component 7 /// tubulin, beta 2c	10.5621	10.5618	10.5617	10.5624	10.564	10.5639	10.5632	10.5636	1.04e-05	105.373	96
1391162_at				Dcdc2	doublecortin domain containing 2	7.64661	7.64621	7.64603	7.64603	7.64841	7.64802	7.64738	7.64753	1.03e-05	109.162	97
1386890_at	0001558 // regulation of cell growth // non-traceable author statement /// 0045595 // regulation of cell differentiation // non-traceable author statement	0005739 // mitochondrion // inferred from sequence or structural similarity	0005509 // calcium ion binding // inferred from electronic annotation /// 0005515 // protein binding // inferred from physical interaction	S100a10	S100 calcium binding protein A10	10.6359	10.6361	10.636	10.6361	10.6377	10.6382	10.6374	10.6371	2.04e-05	112.149	98
1392547_at		0005634 // nucleus // inferred from electronic annotation		MGC105649	hypothetical LOC302884	6.78542	6.78558	6.78536	6.78574	6.78702	6.78755	6.78693	6.78665	2.02e-05	114.394	99
1375917_at				Lilrb4 /// LOC499078	leukocyte immunoglobulin-like receptor, subfamily B, member 4 /// similar to GP49B1	7.05283	7.05353	7.05712	7.05353	7.05602	7.06003	7.05824	7.05629	2e-05	115.457	100
1370822_at	0002504 // antigen processing and presentation of peptide or polysaccharide antigen via MHC class II // inferred from electronic annotation /// 0006955 // immune response // inferred from electronic annotation /// 0019882 // antigen processing and presentation // inferred from electronic annotation /// 0019882 // antigen processing and presentation // inferred from sequence or structural similari…	0005764 // lysosome // inferred from sequence or structural similarity /// 0005886 // plasma membrane // inferred from sequence or structural similarity /// 0009897 // external side of plasma membrane // inferred from sequence or structural similarity /// 0016020 // membrane // inferred from electronic annotation /// 0016021 // integral to membrane // inferred from electronic annotation /// 00426…	0005515 // protein binding // inferred from sequence or structural similarity /// 0042605 // peptide antigen binding // inferred from sequence or structural similarity	RT1-Ba	RT1 class II, locus Ba	10.5924	10.5922	10.592	10.5923	10.5936	10.5941	10.5937	10.5933	2.97e-05	116.718	101
1375010_at		0016020 // membrane // inferred from electronic annotation		Cd68	Cd68 molecule	7.27054	7.27023	7.27021	7.2704	7.27173	7.27263	7.27166	7.27131	2.94e-05	117.172	102
1378443_at				Slamf9	SLAM family member 9	7.22338	7.22337	7.22317	7.22291	7.22459	7.22516	7.22461	7.22433	2.91e-05	117.396	103
1383291_at	0006883 // cellular sodium ion homeostasis // inferred from mutant phenotype /// 0006917 // induction of apoptosis // traceable author statement /// 0007017 // microtubule-based process // inferred from electronic annotation /// 0007018 // microtubule-based movement // inferred from electronic annotation /// 0051258 // protein polymerization // inferred from electronic annotation	0005576 // extracellular region // inferred from sequence or structural similarity /// 0005579 // membrane attack complex // traceable author statement /// 0005874 // microtubule // inferred from electronic annotation /// 0043231 // intracellular membrane-bounded organelle // inferred from sequence or structural similarity /// 0043234 // protein complex // inferred from electronic annotation	0000166 // nucleotide binding // inferred from electronic annotation /// 0003924 // GTPase activity // inferred from electronic annotation /// 0005198 // structural molecule activity // inferred from electronic annotation /// 0005525 // GTP binding // inferred from electronic annotation	C7 /// Tubb2c	complement component 7 /// tubulin, beta 2c	9.27674	9.2763	9.27665	9.27685	9.2783	9.27811	9.27784	9.27801	3.85e-05	118.612	104
1398390_at	0006955 // immune response // inferred from electronic annotation /// 0048535 // lymph node development // inferred from sequence or structural similarity	0005576 // extracellular region // inferred from electronic annotation	0005125 // cytokine activity // inferred from electronic annotation /// 0008009 // chemokine activity // inferred from electronic annotation	Cxcl13	chemokine (C-X-C motif) ligand 13	6.99663	6.99568	7.00014	6.99522	6.99992	7.00188	7.00032	6.9995	4.76e-05	119.702	105
1370113_at	0006916 // anti-apoptosis // non-traceable author statement /// 0042981 // regulation of apoptosis // inferred from electronic annotation /// 0051291 // protein heterooligomerization // inferred from physical interaction	0005622 // intracellular // inferred from electronic annotation /// 0005634 // nucleus // inferred from sequence or structural similarity /// 0005737 // cytoplasm // inferred from sequence or structural similarity /// 0043234 // protein complex // inferred from direct assay /// 0045121 // membrane raft // inferred from direct assay	0004842 // ubiquitin-protein ligase activity // inferred from sequence or structural similarity /// 0005515 // protein binding // inferred from electronic annotation /// 0005515 // protein binding // inferred from sequence or structural similarity /// 0008270 // zinc ion binding // inferred from electronic annotation	Birc3	baculoviral IAP repeat-containing 3	6.81129	6.81109	6.81129	6.81108	6.81287	6.81288	6.81233	6.81231	4.72e-05	120.061	106
1379340_at	0007155 // cell adhesion // inferred from electronic annotation	0005576 // extracellular region // inferred from electronic annotation /// 0005578 // proteinaceous extracellular matrix // inferred from direct assay /// 0005578 // proteinaceous extracellular matrix // inferred from electronic annotation /// 0005604 // basement membrane // inferred from direct assay /// 0005604 // basement membrane // inferred from sequence or structural similarity /// 0005607 …	0005515 // protein binding // inferred from physical interaction /// 0005515 // protein binding // inferred from sequence or structural similarity /// 0008201 // heparin binding // inferred from direct assay /// 0008201 // heparin binding // inferred from sequence or structural similarity	Lamc2	laminin, gamma 2	6.55546	6.55545	6.55541	6.55521	6.55663	6.55713	6.55672	6.55658	4.67e-05	120.527	107
1372294_at	0006979 // response to oxidative stress // inferred from electronic annotation		0004601 // peroxidase activity // inferred from electronic annotation /// 0020037 // heme binding // inferred from electronic annotation	Pxdn	peroxidasin homolog (Drosophila)	8.23784	8.23796	8.23801	8.23784	8.23932	8.23971	8.23892	8.23925	4.63e-05	120.857	108
1373463_at						8.22303	8.22323	8.22316	8.22355	8.22458	8.22477	8.22467	8.22445	5.5e-05	121.976	109
1387946_at	0007155 // cell adhesion // inferred from electronic annotation	0005576 // extracellular region // inferred from electronic annotation /// 0005578 // proteinaceous extracellular matrix // inferred from electronic annotation /// 0005634 // nucleus // inferred from sequence or structural similarity /// 0016020 // membrane // inferred from electronic annotation	0005044 // scavenger receptor activity // inferred from electronic annotation /// 0005515 // protein binding // inferred from electronic annotation /// 0005515 // protein binding // inferred from sequence or structural similarity	Lgals3bp	lectin, galactoside-binding, soluble, 3 binding protein	8.55075	8.55053	8.55084	8.55083	8.55232	8.55233	8.5518	8.55189	5.45e-05	123.878	110
1373368_at		0005576 // extracellular region // inferred from electronic annotation	0005515 // protein binding // inferred from electronic annotation /// 0005524 // ATP binding // inferred from electronic annotation /// 0016887 // ATPase activity // inferred from electronic annotation	PCOLCE2	procollagen C-endopeptidase enhancer 2	7.247	7.24656	7.24676	7.24686	7.24812	7.24827	7.24796	7.24807	7.21e-05	125.384	111
1378074_at						8.39596	8.36849	8.33976	8.34234	8.39154	8.36756	8.38175	8.37283	7.14e-05	126.549	112
1377092_at						6.57311	6.5732	6.57302	6.5733	6.57471	6.57503	6.57398	6.57421	7.08e-05	127.32	113
1388986_at						8.19402	8.19387	8.1936	8.19417	8.19574	8.19575	8.19476	8.19484	7.02e-05	127.965	114
1370902_at	0055114 // oxidation reduction // inferred from electronic annotation		0005515 // protein binding // inferred from sequence or structural similarity /// 0016491 // oxidoreductase activity // inferred from electronic annotation	Akr1b8	aldo-keto reductase family 1, member B8	9.00493	9.00584	9.00577	9.00387	9.00707	9.00675	9.00597	9.00694	6.96e-05	128.669	115
1370301_at	0001525 // angiogenesis // inferred from expression pattern /// 0001541 // ovarian follicle development // inferred from direct assay /// 0001542 // ovulation from ovarian follicle // inferred from expression pattern /// 0001666 // response to hypoxia // inferred from direct assay /// 0001666 // response to hypoxia // inferred from sequence or structural similarity /// 0001955 // blood vessel mat…	0005576 // extracellular region // inferred from electronic annotation /// 0005578 // proteinaceous extracellular matrix // inferred from electronic annotation /// 0005737 // cytoplasm // inferred from direct assay /// 0005886 // plasma membrane // inferred from sequence or structural similarity /// 0030017 // sarcomere // inferred from sequence or structural similarity /// 0043231 // intracellul…	0001968 // fibronectin binding // inferred from physical interaction /// 0004222 // metalloendopeptidase activity // inferred from sequence or structural similarity /// 0004222 // metalloendopeptidase activity // inferred from electronic annotation /// 0005509 // calcium ion binding // inferred from electronic annotation /// 0005515 // protein binding // inferred from sequence or structural simil…	Mmp2	matrix metallopeptidase 2	7.22763	7.2278	7.22772	7.22758	7.22906	7.22919	7.22875	7.22878	6.9e-05	128.789	116
1387005_at	0006508 // proteolysis // inferred from electronic annotation /// 0006508 // proteolysis // inferred from sequence or structural similarity	0005737 // cytoplasm // inferred from sequence or structural similarity /// 0005764 // lysosome // inferred from electronic annotation /// 0005764 // lysosome // inferred from sequence or structural similarity /// 0016020 // membrane // inferred from sequence or structural similarity /// 0043231 // intracellular membrane-bounded organelle // inferred from sequence or structural similarity	0004197 // cysteine-type endopeptidase activity // inferred from electronic annotation /// 0008233 // peptidase activity // inferred from electronic annotation /// 0008233 // peptidase activity // inferred from sequence or structural similarity /// 0008234 // cysteine-type peptidase activity // inferred from electronic annotation /// 0016787 // hydrolase activity // inferred from electronic annot…	Ctss	cathepsin S	9.86736	9.86715	9.8672	9.86761	9.86848	9.86921	9.86863	9.86818	6.84e-05	129.591	117
1368006_at		0005764 // lysosome // inferred from direct assay /// 0016021 // integral to membrane // inferred from electronic annotation		Laptm5	lysosomal multispanning membrane protein 5	7.408	7.40798	7.40792	7.40808	7.4091	7.40964	7.40926	7.40895	7.63e-05	131.897	118
1372439_at		0005581 // collagen // inferred from electronic annotation /// 0005587 // collagen type IV // inferred from sequence or structural similarity /// 0005604 // basement membrane // inferred from sequence or structural similarity	0005201 // extracellular matrix structural constituent // inferred from electronic annotation /// 0005488 // binding // inferred from electronic annotation	Col4a1	collagen, type IV, alpha 1	9.52413	9.52431	9.52397	9.52401	9.5254	9.52559	9.52501	9.52524	7.56e-05	133.243	119
1390798_at	0000187 // activation of MAPK activity // inferred from sequence or structural similarity /// 0001915 // negative regulation of T cell mediated cytotoxicity // inferred from sequence or structural similarity /// 0001916 // positive regulation of T cell mediated cytotoxicity // inferred from sequence or structural similarity /// 0001960 // negative regulation of cytokine mediated signaling pathway…	0005634 // nucleus // inferred from sequence or structural similarity /// 0005886 // plasma membrane // inferred from sequence or structural similarity /// 0005887 // integral to plasma membrane // inferred from direct assay /// 0005925 // focal adhesion // inferred from sequence or structural similarity /// 0009897 // external side of plasma membrane // inferred from sequence or structural simil…	0004721 // phosphoprotein phosphatase activity // inferred from electronic annotation /// 0004725 // protein tyrosine phosphatase activity // inferred from sequence or structural similarity /// 0004725 // protein tyrosine phosphatase activity // inferred from electronic annotation /// 0005001 // transmembrane receptor protein tyrosine phosphatase activity // traceable author statement /// 0005515…	Ptprc	protein tyrosine phosphatase, receptor type, C	7.90328	7.90307	7.90301	7.90331	7.90442	7.90459	7.9041	7.90421	8.33e-05	136.56	120
1368540_at		0005737 // cytoplasm // inferred from sequence or structural similarity /// 0005783 // endoplasmic reticulum // inferred from sequence or structural similarity /// 0016020 // membrane // inferred from electronic annotation /// 0016021 // integral to membrane // inferred from electronic annotation	0005515 // protein binding // inferred from electronic annotation	Tpbg	trophoblast glycoprotein	6.29022	6.29038	6.29029	6.2898	6.2913	6.29188	6.29111	6.29119	8.26e-05	137.004	121
1398347_at	0006468 // protein amino acid phosphorylation // inferred from electronic annotation /// 0008283 // cell proliferation // non-traceable author statement /// 0016477 // cell migration // non-traceable author statement /// 0031100 // organ regeneration // inferred from expression pattern /// 0031668 // cellular response to extracellular stimulus // inferred from direct assay /// 0031668 // cellular…	0016020 // membrane // inferred from electronic annotation /// 0016021 // integral to membrane // inferred from electronic annotation	0000166 // nucleotide binding // inferred from electronic annotation /// 0004672 // protein kinase activity // inferred from electronic annotation /// 0004713 // protein tyrosine kinase activity // inferred from electronic annotation /// 0004714 // transmembrane receptor protein tyrosine kinase activity // inferred from electronic annotation /// 0004714 // transmembrane receptor protein tyrosine …	Axl /// LOC687188	Axl receptor tyrosine kinase /// similar to AXL receptor tyrosine kinase	8.37344	8.3733	8.37346	8.37372	8.37459	8.37496	8.37454	8.37449	8.2e-05	137.382	122
1382153_at	0006955 // immune response // inferred from electronic annotation	0016020 // membrane // inferred from electronic annotation /// 0016021 // integral to membrane // inferred from electronic annotation	0004872 // receptor activity // inferred from electronic annotation /// 0005488 // binding // inferred from electronic annotation /// 0005529 // sugar binding // inferred from electronic annotation	Clecsf6	C-type (calcium dependent, carbohydrate recognition domain) lectin, superfamily member 6	6.47206	6.47208	6.47199	6.47163	6.47309	6.47348	6.47314	6.47273	8.13e-05	138.371	123
1385029_at						7.08142	7.08157	7.08165	7.08133	7.08283	7.0829	7.08236	7.08246	8.06e-05	138.468	124
1370383_s_at	0002504 // antigen processing and presentation of peptide or polysaccharide antigen via MHC class II // inferred from electronic annotation /// 0006955 // immune response // inferred from electronic annotation /// 0019882 // antigen processing and presentation // inferred from electronic annotation	0016020 // membrane // inferred from electronic annotation /// 0016021 // integral to membrane // inferred from electronic annotation /// 0042613 // MHC class II protein complex // inferred from electronic annotation		RT1-Db1	RT1 class II, locus Db1	9.82796	9.82787	9.82748	9.82789	9.82887	9.82919	9.82914	9.82861	8e-05	139.66	125
1372254_at	0006955 // immune response // inferred from electronic annotation /// 0006958 // complement activation, classical pathway // inferred from electronic annotation /// 0007596 // blood coagulation // inferred from electronic annotation /// 0045087 // innate immune response // inferred from electronic annotation	0005576 // extracellular region // inferred from electronic annotation /// 0005576 // extracellular region // inferred from sequence or structural similarity /// 0005615 // extracellular space // inferred from sequence or structural similarity /// 0031093 // platelet alpha granule lumen // inferred from sequence or structural similarity	0001848 // complement binding // inferred from sequence or structural similarity /// 0004866 // endopeptidase inhibitor activity // inferred from electronic annotation /// 0004867 // serine-type endopeptidase inhibitor activity // inferred from electronic annotation /// 0004867 // serine-type endopeptidase inhibitor activity // inferred from sequence or structural similarity	Serping1	serine (or cysteine) peptidase inhibitor, clade G, member 1	9.76067	9.76103	9.7609	9.76086	9.76194	9.7625	9.76186	9.76175	7.94e-05	139.94	126
1370864_at	0001501 // skeletal system development // inferred from sequence or structural similarity /// 0001503 // ossification // inferred from expression pattern /// 0001568 // blood vessel development // inferred from sequence or structural similarity /// 0001958 // endochondral ossification // inferred from sequence or structural similarity /// 0007584 // response to nutrient // inferred from expressio…	0005576 // extracellular region // inferred from electronic annotation /// 0005576 // extracellular region // inferred from sequence or structural similarity /// 0005578 // proteinaceous extracellular matrix // inferred from sequence or structural similarity /// 0005578 // proteinaceous extracellular matrix // inferred from electronic annotation /// 0005581 // collagen // inferred from electronic…	0005201 // extracellular matrix structural constituent // inferred from electronic annotation /// 0005201 // extracellular matrix structural constituent // inferred from sequence or structural similarity /// 0005515 // protein binding // inferred from sequence or structural similarity /// 0042802 // identical protein binding // inferred from sequence or structural similarity	Col1a1	collagen, type I, alpha 1	8.0119	8.01238	8.01242	8.01213	8.01338	8.01337	8.01316	8.01344	7.87e-05	140.797	127
1398540_at	0009968 // negative regulation of signal transduction // inferred from electronic annotation		0004871 // signal transducer activity // inferred from electronic annotation	Rgs1	regulator of G-protein signaling 1	6.48225	6.48225	6.48167	6.48174	6.48338	6.48381	6.48293	6.48262	8.59e-05	144.133	128
1373114_at						7.79305	7.79303	7.79269	7.79256	7.7942	7.79389	7.79375	7.79382	8.53e-05	145.543	129
1368683_at	0006954 // inflammatory response // inferred from electronic annotation /// 0006954 // inflammatory response // inferred from mutant phenotype /// 0006955 // immune response // inferred from electronic annotation /// 0007155 // cell adhesion // inferred from electronic annotation /// 0007159 // leukocyte adhesion // inferred from mutant phenotype /// 0008219 // cell death // inferred from mutant …	0005576 // extracellular region // inferred from electronic annotation /// 0005886 // plasma membrane // inferred from electronic annotation /// 0016020 // membrane // inferred from electronic annotation /// 0016021 // integral to membrane // inferred from electronic annotation	0004872 // receptor activity // inferred from electronic annotation /// 0004872 // receptor activity // traceable author statement /// 0005041 // low-density lipoprotein receptor activity // inferred from sequence or structural similarity /// 0005041 // low-density lipoprotein receptor activity // traceable author statement /// 0005488 // binding // inferred from electronic annotation /// 0005515…	Olr1	oxidized low density lipoprotein (lectin-like) receptor 1	6.21746	6.21741	6.2175	6.21724	6.21858	6.21873	6.21833	6.21826	8.46e-05	145.643	130
1370992_a_at	0007165 // signal transduction // inferred from electronic annotation /// 0007596 // blood coagulation // inferred from sequence or structural similarity /// 0007596 // blood coagulation // traceable author statement /// 0007596 // blood coagulation // inferred from electronic annotation /// 0030168 // platelet activation // inferred from electronic annotation /// 0042246 // tissue regeneration /…	0005576 // extracellular region // inferred from sequence or structural similarity /// 0005576 // extracellular region // inferred from electronic annotation /// 0005577 // fibrinogen complex // inferred from electronic annotation /// 0005886 // plasma membrane // inferred from sequence or structural similarity /// 0005938 // cell cortex // inferred from sequence or structural similarity /// 0009…	0005102 // receptor binding // inferred from electronic annotation /// 0030674 // protein binding, bridging // inferred from electronic annotation /// 0043499 // eukaryotic cell surface binding // inferred from sequence or structural similarity	Fga	fibrinogen alpha chain	7.38348	7.38324	7.38325	7.38338	7.38452	7.38484	7.38414	7.3842	8.4e-05	145.779	131
1390117_at						8.43975	8.43973	8.43892	8.43794	8.44189	8.44057	8.43981	8.44019	8.33e-05	147.132	132
1388939_at	0007155 // cell adhesion // inferred from electronic annotation	0005604 // basement membrane // inferred from sequence or structural similarity /// 0031012 // extracellular matrix // inferred from electronic annotation	0005198 // structural molecule activity // inferred from electronic annotation /// 0005488 // binding // inferred from electronic annotation	Col15a1	collagen, type XV, alpha 1	7.61075	7.61087	7.6106	7.61058	7.61167	7.61188	7.61164	7.61169	8.27e-05	149.191	133
1385444_at				Dkk2	Dickkopf homolog 2 (Xenopus laevis)	8.00354	8.0033	8.00332	8.00373	8.00512	8.00439	8.00434	8.00431	8.21e-05	150.372	134
1380909_at	0006810 // transport // inferred from electronic annotation	0005743 // mitochondrial inner membrane // inferred from electronic annotation /// 0016020 // membrane // inferred from electronic annotation /// 0016021 // integral to membrane // inferred from electronic annotation	0005488 // binding // inferred from electronic annotation /// 0005509 // calcium ion binding // inferred from electronic annotation	Slc25a24	solute carrier family 25 (mitochondrial carrier, phosphate carrier), member 24	8.04423	8.04426	8.04425	8.04448	8.04534	8.04546	8.04527	8.04521	8.15e-05	150.452	135
1388479_at						6.89937	6.89903	6.89915	6.89926	6.90025	6.90055	6.90001	6.89999	9.56e-05	154.6	136
1387854_at	0001501 // skeletal system development // inferred from sequence or structural similarity /// 0001568 // blood vessel development // inferred from sequence or structural similarity /// 0007179 // transforming growth factor beta receptor signaling pathway // inferred from sequence or structural similarity /// 0007266 // Rho protein signal transduction // inferred from sequence or structural simila…	0005576 // extracellular region // inferred from electronic annotation /// 0005576 // extracellular region // inferred from sequence or structural similarity /// 0005578 // proteinaceous extracellular matrix // inferred from electronic annotation /// 0005581 // collagen // inferred from electronic annotation /// 0005581 // collagen // inferred from sequence or structural similarity /// 0005584 //…	0005201 // extracellular matrix structural constituent // inferred from electronic annotation /// 0005515 // protein binding // inferred from sequence or structural similarity /// 0030674 // protein binding, bridging // inferred from sequence or structural similarity /// 0042802 // identical protein binding // inferred from sequence or structural similarity /// 0046332 // SMAD binding // inferred…	Col1a2	collagen, type I, alpha 2	9.27189	9.27224	9.27217	9.27231	9.27318	9.27318	9.27293	9.27325	0.00010219	154.937	137
1376845_at				isg12(b)	putative ISG12(b) protein	8.59088	8.5904	8.59053	8.59084	8.59186	8.59225	8.59141	8.59129	0.000101449	155.208	138
1383486_at						6.23024	6.23021	6.23021	6.23013	6.23111	6.23153	6.23103	6.231	0.000100719	156.458	139
1367786_at	0006511 // ubiquitin-dependent protein catabolic process // inferred from electronic annotation /// 0006955 // immune response // inferred from electronic annotation /// 0019882 // antigen processing and presentation // inferred from sequence or structural similarity /// 0019882 // antigen processing and presentation // non-traceable author statement /// 0031145 // anaphase-promoting complex-depe…	0005634 // nucleus // inferred from electronic annotation /// 0005737 // cytoplasm // inferred from electronic annotation /// 0005829 // cytosol // inferred from electronic annotation /// 0005839 // proteasome core complex // inferred from electronic annotation /// 0005839 // proteasome core complex // traceable author statement /// 0043234 // protein complex // inferred from electronic annotation	0004175 // endopeptidase activity // inferred from electronic annotation /// 0004298 // threonine-type endopeptidase activity // inferred from electronic annotation /// 0005515 // protein binding // inferred from sequence or structural similarity /// 0008233 // peptidase activity // inferred from electronic annotation /// 0016787 // hydrolase activity // inferred from electronic annotation	Psmb8	proteasome (prosome, macropain) subunit, beta type 8 (large multifunctional peptidase 7)	7.84439	7.84437	7.84429	7.84424	7.84525	7.84558	7.84518	7.84508	0.000107143	158.185	140
1387306_a_at	0006350 // transcription // inferred from electronic annotation /// 0006355 // regulation of transcription, DNA-dependent // inferred from sequence or structural similarity /// 0006355 // regulation of transcription, DNA-dependent // inferred from electronic annotation /// 0007611 // learning or memory // inferred from expression pattern /// 0007622 // rhythmic behavior // inferred from sequence …	0005622 // intracellular // inferred from electronic annotation /// 0005634 // nucleus // inferred from sequence or structural similarity /// 0005634 // nucleus // traceable author statement /// 0005634 // nucleus // inferred from electronic annotation	0003676 // nucleic acid binding // inferred from electronic annotation /// 0003677 // DNA binding // inferred from sequence or structural similarity /// 0003677 // DNA binding // traceable author statement /// 0003677 // DNA binding // inferred from electronic annotation /// 0003700 // transcription factor activity // inferred from sequence or structural similarity /// 0005515 // protein binding …	Egr2	early growth response 2	6.37444	6.37459	6.37461	6.3745	6.37558	6.37576	6.3752	6.37529	0.000120567	162.861	141
1386344_at	0006810 // transport // inferred from electronic annotation /// 0006817 // phosphate transport // inferred from electronic annotation /// 0006817 // phosphate transport // traceable author statement /// 0030500 // regulation of bone mineralization // inferred from sequence or structural similarity /// 0030500 // regulation of bone mineralization // traceable author statement	0005887 // integral to plasma membrane // inferred from sequence or structural similarity /// 0016020 // membrane // inferred from electronic annotation /// 0016021 // integral to membrane // inferred from electronic annotation /// 0016021 // integral to membrane // inferred from sequence or structural similarity /// 0016021 // integral to membrane // traceable author statement /// 0019867 // out…	0005315 // inorganic phosphate transmembrane transporter activity // inferred from sequence or structural similarity /// 0005315 // inorganic phosphate transmembrane transporter activity // traceable author statement /// 0015114 // phosphate transmembrane transporter activity // inferred from electronic annotation /// 0030504 // inorganic diphosphate transmembrane transporter activity // inferred…	Ankh	Ankylosis, progressive homolog (mouse)	7.89365	7.89316	7.89321	7.89358	7.89436	7.89457	7.8944	7.89405	0.000119718	163.084	142
1368238_at	0006953 // acute-phase response // inferred from electronic annotation /// 0006954 // inflammatory response // inferred from electronic annotation	0005576 // extracellular region // inferred from electronic annotation	0005488 // binding // inferred from electronic annotation /// 0005529 // sugar binding // inferred from electronic annotation	Reg3b	regenerating islet-derived 3 beta	6.28462	6.28487	6.28476	6.28467	6.28603	6.28567	6.28526	6.28576	0.000118881	165.278	143
1373245_at		0005581 // collagen // inferred from electronic annotation /// 0005587 // collagen type IV // inferred from sequence or structural similarity /// 0005604 // basement membrane // inferred from sequence or structural similarity	0005201 // extracellular matrix structural constituent // inferred from electronic annotation /// 0005488 // binding // inferred from electronic annotation	Col4a1	collagen, type IV, alpha 1	10.1789	10.179	10.179	10.1788	10.1799	10.1801	10.1796	10.1797	0.000131944	165.855	144
1373818_at						9.05537	9.05543	9.05507	9.05545	9.05625	9.0565	9.05635	9.0559	0.000131034	165.991	145
1377239_at	0007165 // signal transduction // inferred from electronic annotation			Apbb1ip	amyloid beta (A4) precursor protein-binding, family B, member 1 interacting protein	7.56309	7.563	7.56283	7.56304	7.56389	7.56409	7.56376	7.56373	0.000130137	167.336	146
1368013_at	0009968 // negative regulation of signal transduction // inferred from electronic annotation	0005737 // cytoplasm // inferred from sequence or structural similarity /// 0005737 // cytoplasm // inferred from electronic annotation		Ddit4l	DNA-damage-inducible transcript 4-like	6.77919	6.77945	6.7788	6.77826	6.78159	6.78053	6.77922	6.78113	0.000142857	169.137	147
1371782_at		0005739 // mitochondrion // inferred from sequence or structural similarity		Nipsnap3a	nipsnap homolog 3A (C. elegans)	7.6884	7.68871	7.68847	7.68843	7.68936	7.68968	7.6892	7.68918	0.000155405	173.811	148
1370155_at	0001501 // skeletal system development // inferred from sequence or structural similarity /// 0001568 // blood vessel development // inferred from sequence or structural similarity /// 0007179 // transforming growth factor beta receptor signaling pathway // inferred from sequence or structural similarity /// 0007266 // Rho protein signal transduction // inferred from sequence or structural simila…	0005576 // extracellular region // inferred from electronic annotation /// 0005576 // extracellular region // inferred from sequence or structural similarity /// 0005578 // proteinaceous extracellular matrix // inferred from electronic annotation /// 0005581 // collagen // inferred from electronic annotation /// 0005581 // collagen // inferred from sequence or structural similarity /// 0005584 //…	0005201 // extracellular matrix structural constituent // inferred from electronic annotation /// 0005515 // protein binding // inferred from sequence or structural similarity /// 0030674 // protein binding, bridging // inferred from sequence or structural similarity /// 0042802 // identical protein binding // inferred from sequence or structural similarity /// 0046332 // SMAD binding // inferred…	Col1a2	collagen, type I, alpha 2	9.8679	9.86826	9.86805	9.86809	9.86897	9.86907	9.8687	9.86891	0.000161074	175.099	149
1388393_at		0005886 // plasma membrane // inferred from sequence or structural similarity /// 0016020 // membrane // inferred from electronic annotation /// 0016021 // integral to membrane // inferred from electronic annotation	0005515 // protein binding // inferred from sequence or structural similarity /// 0019956 // chemokine binding // inferred from sequence or structural similarity	Plp2	proteolipid protein 2 (colonic epithelium-enriched)	8.93719	8.93747	8.93737	8.93736	8.93831	8.93872	8.93791	8.93795	0.00016	175.163	150
1398759_at	0006350 // transcription // inferred from electronic annotation /// 0006355 // regulation of transcription, DNA-dependent // inferred from electronic annotation	0005634 // nucleus // inferred from electronic annotation /// 0005737 // cytoplasm // inferred from electronic annotation	0003700 // transcription factor activity // inferred from electronic annotation /// 0031177 // phosphopantetheine binding // inferred from electronic annotation	Tsc22d1	TSC22 domain family, member 1	12.3517	12.3515	12.3514	12.3512	12.3525	12.3525	12.352	12.3522	0.00015894	175.79	151
1373401_at	0007162 // negative regulation of cell adhesion // inferred from direct assay /// 0007165 // signal transduction // inferred from electronic annotation	0005578 // proteinaceous extracellular matrix // inferred from direct assay	0005102 // receptor binding // inferred from electronic annotation	Tnc	Tenascin C	7.39452	7.39443	7.39458	7.39481	7.39562	7.3956	7.39522	7.39524	0.000157895	176.412	152
1370086_at	0006954 // inflammatory response // traceable author statement /// 0007165 // signal transduction // inferred from electronic annotation /// 0007596 // blood coagulation // inferred from electronic annotation /// 0030168 // platelet activation // inferred from electronic annotation /// 0051258 // protein polymerization // inferred from electronic annotation /// 0051592 // response to calcium ion …	0005576 // extracellular region // inferred from sequence or structural similarity /// 0005576 // extracellular region // inferred from electronic annotation /// 0005577 // fibrinogen complex // inferred from electronic annotation /// 0005886 // plasma membrane // inferred from sequence or structural similarity /// 0005938 // cell cortex // inferred from sequence or structural similarity /// 0009…	0005102 // receptor binding // inferred from electronic annotation /// 0005509 // calcium ion binding // inferred from electronic annotation /// 0030674 // protein binding, bridging // inferred from electronic annotation /// 0043499 // eukaryotic cell surface binding // inferred from sequence or structural similarity	Fgg	fibrinogen gamma chain	6.34362	6.34379	6.3436	6.3435	6.34423	6.34475	6.3445	6.34435	0.000163399	176.955	153
1368207_at	0006810 // transport // inferred from electronic annotation /// 0006811 // ion transport // inferred from electronic annotation	0016020 // membrane // inferred from electronic annotation /// 0016021 // integral to membrane // inferred from electronic annotation /// 0016021 // integral to membrane // inferred from sequence or structural similarity	0003779 // actin binding // inferred from sequence or structural similarity /// 0005216 // ion channel activity // inferred from electronic annotation /// 0045296 // cadherin binding // inferred from sequence or structural similarity	Fxyd5	FXYD domain-containing ion transport regulator 5	7.62993	7.62987	7.62991	7.62993	7.63079	7.631	7.63072	7.63042	0.000168831	177.751	154
1385641_at						7.27871	7.27859	7.27862	7.27849	7.27967	7.27953	7.27922	7.27927	0.000167742	177.848	155
1386862_at	0007596 // blood coagulation // inferred from electronic annotation /// 0010033 // response to organic substance // inferred from sequence or structural similarity /// 0050819 // negative regulation of coagulation // inferred from electronic annotation /// 0051260 // protein homooligomerization // inferred from direct assay /// 0051260 // protein homooligomerization // inferred from mutant phenot…	0005622 // intracellular // inferred from sequence or structural similarity	0005509 // calcium ion binding // inferred from electronic annotation /// 0005515 // protein binding // inferred from sequence or structural similarity /// 0005544 // calcium-dependent phospholipid binding // inferred from direct assay /// 0005544 // calcium-dependent phospholipid binding // inferred from electronic annotation /// 0005544 // calcium-dependent phospholipid binding // inferred from…	Anxa5	annexin A5	10.6008	10.6012	10.6013	10.6011	10.602	10.6022	10.6017	10.6018	0.000166667	179.308	156
1370895_at	0001501 // skeletal system development // inferred from sequence or structural similarity /// 0001503 // ossification // inferred from expression pattern /// 0030199 // collagen fibril organization // inferred from sequence or structural similarity /// 0043588 // skin development // inferred from sequence or structural similarity /// 0048592 // eye morphogenesis // inferred from sequence or struc…	0005581 // collagen // inferred from electronic annotation /// 0005581 // collagen // inferred from sequence or structural similarity /// 0005588 // collagen type V // inferred from sequence or structural similarity /// 0005588 // collagen type V // traceable author statement	0005201 // extracellular matrix structural constituent // inferred from electronic annotation /// 0005201 // extracellular matrix structural constituent // traceable author statement /// 0046332 // SMAD binding // inferred from sequence or structural similarity	Col5a2	collagen, type V, alpha 2	8.68121	8.68123	8.68117	8.6814	8.68217	8.68211	8.6819	8.68196	0.000171975	181.784	157
1368558_s_at	0042116 // macrophage activation // non-traceable author statement /// 0051017 // actin filament bundle formation // inferred from sequence or structural similarity	0001726 // ruffle // inferred from sequence or structural similarity /// 0001891 // phagocytic cup // inferred from sequence or structural similarity /// 0005737 // cytoplasm // inferred from sequence or structural similarity /// 0005884 // actin filament // inferred from sequence or structural similarity	0005509 // calcium ion binding // inferred from electronic annotation /// 0005515 // protein binding // inferred from sequence or structural similarity	Aif1	allograft inflammatory factor 1	8.47172	8.47165	8.47157	8.47163	8.47243	8.47261	8.47244	8.4722	0.000170886	183.005	158
1387351_at	0001501 // skeletal system development // inferred from sequence or structural similarity /// 0001822 // kidney development // inferred from mutant phenotype /// 0007507 // heart development // inferred from sequence or structural similarity	0001527 // microfibril // inferred from sequence or structural similarity /// 0005578 // proteinaceous extracellular matrix // inferred from electronic annotation /// 0005604 // basement membrane // inferred from sequence or structural similarity /// 0005615 // extracellular space // inferred from sequence or structural similarity /// 0005622 // intracellular // inferred from electronic annotatio…	0005201 // extracellular matrix structural constituent // inferred from electronic annotation /// 0005201 // extracellular matrix structural constituent // inferred from mutant phenotype /// 0005201 // extracellular matrix structural constituent // inferred from sequence or structural similarity /// 0005488 // binding // inferred from electronic annotation /// 0005509 // calcium ion binding // in…	Fbn1	fibrillin 1	8.25164	8.25164	8.25166	8.25174	8.25259	8.25246	8.2523	8.25239	0.000176101	183.794	159
1367846_at		0005634 // nucleus // inferred from sequence or structural similarity /// 0005730 // nucleolus // inferred from sequence or structural similarity /// 0005737 // cytoplasm // inferred from sequence or structural similarity /// 0043005 // neuron projection // inferred from direct assay	0005509 // calcium ion binding // inferred from electronic annotation /// 0005509 // calcium ion binding // inferred from sequence or structural similarity /// 0005509 // calcium ion binding // traceable author statement /// 0005515 // protein binding // inferred from physical interaction /// 0005515 // protein binding // inferred from sequence or structural similarity /// 0042802 // identical pr…	S100a4	S100 calcium-binding protein A4	8.07784	8.07794	8.0783	8.07819	8.07892	8.07913	8.07862	8.07882	0.000175	183.996	160
1367661_at	0007049 // cell cycle // inferred from electronic annotation /// 0008283 // cell proliferation // inferred from electronic annotation	0001726 // ruffle // inferred from sequence or structural similarity /// 0005634 // nucleus // inferred from sequence or structural similarity /// 0005737 // cytoplasm // inferred from sequence or structural similarity	0005509 // calcium ion binding // inferred from direct assay /// 0005509 // calcium ion binding // inferred from electronic annotation /// 0005509 // calcium ion binding // inferred from sequence or structural similarity /// 0005515 // protein binding // inferred from sequence or structural similarity /// 0008083 // growth factor activity // inferred from electronic annotation /// 0008270 // zinc…	S100a6	S100 calcium binding protein A6	9.83017	9.8301	9.83021	9.83053	9.83124	9.83148	9.8307	9.83094	0.000173913	185.097	161
1385465_at		0005783 // endoplasmic reticulum // inferred from sequence or structural similarity	0048029 // monosaccharide binding // inferred from sequence or structural similarity	Siglec5	sialic acid binding Ig-like lectin 5	6.50797	6.50783	6.50777	6.50754	6.50866	6.5088	6.50831	6.50847	0.00017284	186.075	162
1383189_at						8.06697	8.06617	8.06582	8.06672	8.06823	8.06747	8.067	8.06709	0.000177914	186.706	163
1373473_a_at	0006334 // nucleosome assembly // inferred from electronic annotation	0005634 // nucleus // inferred from electronic annotation /// 0042470 // melanosome // inferred from electronic annotation	0005515 // protein binding // inferred from sequence or structural similarity	Nap1l1	nucleosome assembly protein 1-like 1	8.24926	8.24901	8.24945	8.24931	8.25009	8.25022	8.2499	8.24991	0.000182927	186.914	164
1375523_at			0005516 // calmodulin binding // inferred from electronic annotation	LOC294446	similar to Myristoylated alanine-rich C-kinase substrate (MARCKS) (ACAMP-81)	9.24933	9.24927	9.2496	9.24987	9.25028	9.24999	9.25036	9.2507	0.000187879	189.517	165
1377916_at	0008285 // negative regulation of cell proliferation // inferred from sequence or structural similarity		0005524 // ATP binding // inferred from electronic annotation	Slfn2	schlafen 2	8.01029	8.01015	8.01009	8.01037	8.01106	8.01133	8.01086	8.01074	0.000186747	189.702	166
1369815_at	0006935 // chemotaxis // inferred from electronic annotation /// 0006954 // inflammatory response // inferred from electronic annotation /// 0006955 // immune response // inferred from electronic annotation /// 0030593 // neutrophil chemotaxis // inferred from direct assay /// 0030595 // leukocyte chemotaxis // inferred from direct assay	0005576 // extracellular region // inferred from electronic annotation /// 0005615 // extracellular space // inferred from electronic annotation	0005125 // cytokine activity // inferred from electronic annotation /// 0005515 // protein binding // inferred from sequence or structural similarity /// 0008009 // chemokine activity // inferred from electronic annotation /// 0008009 // chemokine activity // inferred from sequence or structural similarity /// 0008009 // chemokine activity // traceable author statement /// 0008201 // heparin bind…	Ccl3	chemokine (C-C motif) ligand 3	6.64347	6.64342	6.64329	6.64306	6.64393	6.64462	6.64396	6.64385	0.000185629	191.107	167
1376198_at		0005634 // nucleus // inferred from sequence or structural similarity /// 0005737 // cytoplasm // inferred from sequence or structural similarity /// 0005886 // plasma membrane // inferred from electronic annotation /// 0005923 // tight junction // inferred from electronic annotation /// 0016020 // membrane // inferred from electronic annotation /// 0016021 // integral to membrane // inferred fro…		Asam	adipocyte-specific adhesion molecule	7.12278	7.12289	7.12285	7.12281	7.1234	7.12384	7.12353	7.12351	0.000184524	191.596	168
1370382_at	0002504 // antigen processing and presentation of peptide or polysaccharide antigen via MHC class II // inferred from electronic annotation /// 0006955 // immune response // inferred from electronic annotation /// 0019882 // antigen processing and presentation // inferred from electronic annotation	0016020 // membrane // inferred from electronic annotation /// 0016021 // integral to membrane // inferred from electronic annotation /// 0042613 // MHC class II protein complex // inferred from electronic annotation		RT1-Db1	RT1 class II, locus Db1	8.41022	8.40997	8.40995	8.41048	8.41116	8.41074	8.41102	8.41074	0.000183432	192.274	169
1372013_at	0009607 // response to biotic stimulus // inferred from electronic annotation	0016021 // integral to membrane // inferred from electronic annotation		Ifitm1	interferon induced transmembrane protein 1	9.78764	9.78754	9.78761	9.78768	9.78842	9.78851	9.78821	9.78822	0.000182353	194.092	170
1385143_at			0005085 // guanyl-nucleotide exchange factor activity // inferred from electronic annotation /// 0005525 // GTP binding // inferred from electronic annotation /// 0051020 // GTPase binding // inferred from electronic annotation	RGD1561963	similar to Dedicator of cytokinesis protein 10 (Protein zizimin 3)	7.45685	7.45722	7.4569	7.45663	7.45749	7.45793	7.4576	7.45762	0.000187135	195.17	171
1377994_at						6.33717	6.33738	6.33744	6.33747	6.33808	6.33833	6.33791	6.33801	0.00019186	196.124	172
1383131_at	0002523 // leukocyte migration during inflammatory response // inferred from mutant phenotype /// 0007155 // cell adhesion // inferred from electronic annotation /// 0007155 // cell adhesion // inferred from sequence or structural similarity /// 0007159 // leukocyte adhesion // inferred from mutant phenotype /// 0007159 // leukocyte adhesion // inferred from sequence or structural similarity /// …	0005624 // membrane fraction // inferred from sequence or structural similarity /// 0005737 // cytoplasm // inferred from sequence or structural similarity /// 0005886 // plasma membrane // inferred from direct assay /// 0005886 // plasma membrane // inferred from sequence or structural similarity /// 0008305 // integrin complex // inferred from electronic annotation /// 0009986 // cell surface /…	0001948 // glycoprotein binding // inferred from sequence or structural similarity /// 0004872 // receptor activity // inferred from electronic annotation /// 0005488 // binding // inferred from electronic annotation /// 0019901 // protein kinase binding // inferred from sequence or structural similarity /// 0046982 // protein heterodimerization activity // inferred from physical interaction /// …	Itgb2	integrin beta 2	7.49785	7.49769	7.4978	7.49763	7.49837	7.49894	7.49849	7.49816	0.000196532	196.594	173
1370186_at	0006511 // ubiquitin-dependent protein catabolic process // inferred from electronic annotation /// 0006955 // immune response // inferred from electronic annotation /// 0019882 // antigen processing and presentation // inferred from sequence or structural similarity /// 0031145 // anaphase-promoting complex-dependent proteasomal ubiquitin-dependent protein catabolic process // inferred from sequ…	0005634 // nucleus // inferred from electronic annotation /// 0005737 // cytoplasm // inferred from electronic annotation /// 0005829 // cytosol // inferred from electronic annotation /// 0005839 // proteasome core complex // inferred from electronic annotation /// 0043234 // protein complex // inferred from electronic annotation	0004175 // endopeptidase activity // inferred from electronic annotation /// 0004298 // threonine-type endopeptidase activity // inferred from electronic annotation /// 0008233 // peptidase activity // inferred from electronic annotation /// 0016787 // hydrolase activity // inferred from electronic annotation	Psmb9	proteasome (prosome, macropain) subunit, beta type 9 (large multifunctional peptidase 2)	8.42447	8.42455	8.42445	8.4244	8.4252	8.42545	8.42502	8.42505	0.000195402	196.612	174
1376799_a_at			0019955 // cytokine binding // inferred from sequence or structural similarity	Crlf1	cytokine receptor-like factor 1	6.66634	6.66639	6.66647	6.66642	6.66711	6.66729	6.66697	6.66706	0.000194286	196.788	175
1379957_at			0005524 // ATP binding // inferred from electronic annotation	Slfn8	schlafen 8	7.65406	7.65411	7.65386	7.654	7.65474	7.65493	7.6547	7.65453	0.000193182	197.02	176
1368840_at	0030154 // cell differentiation // inferred from electronic annotation	0005634 // nucleus // inferred from electronic annotation /// 0016020 // membrane // inferred from electronic annotation /// 0016021 // integral to membrane // inferred from electronic annotation /// 0031965 // nuclear membrane // inferred from electronic annotation		Tmem176b	transmembrane protein 176B	9.96015	9.95993	9.95992	9.96001	9.96085	9.96097	9.96055	9.96053	0.00019209	197.967	177
1369181_at	0007584 // response to nutrient // inferred from expression pattern /// 0042493 // response to drug // inferred from direct assay /// 0042554 // superoxide release // inferred from sequence or structural similarity /// 0045087 // innate immune response // inferred from sequence or structural similarity /// 0045730 // respiratory burst // inferred from sequence or structural similarity	0005622 // intracellular // inferred from direct assay /// 0005737 // cytoplasm // inferred from sequence or structural similarity /// 0005739 // mitochondrion // inferred from sequence or structural similarity /// 0005783 // endoplasmic reticulum // inferred from direct assay /// 0005791 // rough endoplasmic reticulum // inferred from direct assay /// 0005794 // Golgi apparatus // inferred from …	0005506 // iron ion binding // inferred from electronic annotation /// 0005515 // protein binding // inferred from physical interaction /// 0005515 // protein binding // inferred from sequence or structural similarity /// 0009055 // electron carrier activity // inferred from electronic annotation /// 0016174 // NAD(P)H oxidase activity // traceable author statement /// 0016175 // superoxide-gener…	Cybb	cytochrome b-245, beta polypeptide	6.93928	6.93921	6.93915	6.93934	6.93975	6.94027	6.94002	6.93972	0.000202247	201.148	178
1381311_at	0007165 // signal transduction // inferred from electronic annotation /// 0007166 // cell surface receptor linked signal transduction // inferred from electronic annotation /// 0007186 // G-protein coupled receptor protein signaling pathway // inferred from electronic annotation /// 0007218 // neuropeptide signaling pathway // inferred from electronic annotation	0005886 // plasma membrane // inferred from electronic annotation /// 0009897 // external side of plasma membrane // inferred from sequence or structural similarity /// 0016020 // membrane // inferred from electronic annotation /// 0016021 // integral to membrane // inferred from electronic annotation	0004871 // signal transducer activity // inferred from electronic annotation /// 0004872 // receptor activity // inferred from electronic annotation /// 0004888 // transmembrane receptor activity // inferred from electronic annotation /// 0004930 // G-protein coupled receptor activity // inferred from electronic annotation /// 0005509 // calcium ion binding // inferred from electronic annotation	Emr1	EGF-like module containing, mucin-like, hormone receptor-like 1	7.086	7.08591	7.08551	7.08557	7.08651	7.08632	7.08653	7.08642	0.000206704	202.091	179
1388924_at	0001525 // angiogenesis // inferred from electronic annotation /// 0001666 // response to hypoxia // inferred from expression pattern /// 0007165 // signal transduction // inferred from electronic annotation /// 0007275 // multicellular organismal development // inferred from electronic annotation /// 0019216 // regulation of lipid metabolic process // traceable author statement /// 0030154 // ce…	0005576 // extracellular region // inferred from electronic annotation /// 0005576 // extracellular region // inferred from sequence or structural similarity /// 0005578 // proteinaceous extracellular matrix // inferred from electronic annotation /// 0005615 // extracellular space // inferred from sequence or structural similarity /// 0005634 // nucleus // inferred from sequence or structural sim…	0004857 // enzyme inhibitor activity // inferred from sequence or structural similarity /// 0004857 // enzyme inhibitor activity // traceable author statement /// 0005102 // receptor binding // inferred from electronic annotation	Angptl4	angiopoietin-like 4	7.37846	7.37212	7.352	7.34707	7.37917	7.36689	7.37398	7.37037	0.000205556	202.637	180
1369204_at	0006468 // protein amino acid phosphorylation // inferred from electronic annotation /// 0006909 // phagocytosis // inferred from sequence or structural similarity /// 0050830 // defense response to Gram-positive bacterium // inferred from sequence or structural similarity	0016020 // membrane // inferred from electronic annotation	0000166 // nucleotide binding // inferred from electronic annotation /// 0004672 // protein kinase activity // inferred from electronic annotation /// 0004713 // protein tyrosine kinase activity // inferred from electronic annotation /// 0004715 // non-membrane spanning protein tyrosine kinase activity // inferred from electronic annotation /// 0005515 // protein binding // inferred from sequence…	Hck	hemopoietic cell kinase	6.93268	6.93283	6.93275	6.93255	6.93332	6.93379	6.93337	6.93316	0.00020442	202.743	181
1393643_at		0005783 // endoplasmic reticulum // inferred from electronic annotation	0005509 // calcium ion binding // inferred from electronic annotation	Rcn1	reticulocalbin 1, EF-hand calcium binding domain	8.20629	8.20634	8.20632	8.20631	8.20711	8.20711	8.20686	8.20685	0.000225275	203.786	182
1370948_a_at		0005737 // cytoplasm // inferred from electronic annotation /// 0005737 // cytoplasm // inferred from sequence or structural similarity /// 0005813 // centrosome // inferred from sequence or structural similarity /// 0005856 // cytoskeleton // inferred from electronic annotation /// 0005938 // cell cortex // inferred from sequence or structural similarity /// 0016020 // membrane // inferred from …	0003779 // actin binding // inferred from electronic annotation /// 0005516 // calmodulin binding // inferred from electronic annotation	LOC294446 /// LOC681252 /// Marcks	similar to Myristoylated alanine-rich C-kinase substrate (MARCKS) (ACAMP-81) /// similar to Myristoylated alanine-rich C-kinase substrate (MARCKS) (Protein kinase C substrate 80 kDa protein) /// myristoylated alanine rich protein kinase C substrate	8.16219	8.16215	8.16213	8.16234	8.1631	8.16288	8.16261	8.16292	0.000229508	206.565	183
1375673_at						8.41524	8.41534	8.41518	8.4153	8.41612	8.41607	8.41572	8.4158	0.000244565	208.047	184
1389500_at						6.67369	6.67377	6.67395	6.67374	6.67454	6.67466	6.67426	6.67435	0.000248649	208.296	185
1372404_at	0006935 // chemotaxis // inferred from sequence or structural similarity /// 0007264 // small GTPase mediated signal transduction // inferred from electronic annotation /// 0008284 // positive regulation of cell proliferation // inferred from sequence or structural similarity /// 0030031 // cell projection assembly // inferred from sequence or structural similarity /// 0030036 // actin cytoskelet…	0005622 // intracellular // inferred from electronic annotation /// 0005624 // membrane fraction // inferred from sequence or structural similarity /// 0005635 // nuclear envelope // inferred from sequence or structural similarity /// 0005737 // cytoplasm // inferred from sequence or structural similarity /// 0016020 // membrane // inferred from electronic annotation	0000166 // nucleotide binding // inferred from electronic annotation /// 0003924 // GTPase activity // inferred from sequence or structural similarity /// 0005515 // protein binding // inferred from sequence or structural similarity /// 0005525 // GTP binding // inferred from electronic annotation	Rac2	ras-related C3 botulinum toxin substrate 2 (rho family, small GTP binding protein Rac2)	7.93176	7.93184	7.93156	7.93162	7.93224	7.93268	7.93238	7.93216	0.000247312	208.39	186
1368205_at	0006508 // proteolysis // inferred from electronic annotation /// 0006955 // immune response // inferred from electronic annotation /// 0006958 // complement activation, classical pathway // inferred from electronic annotation /// 0045087 // innate immune response // inferred from electronic annotation	0005576 // extracellular region // inferred from electronic annotation /// 0005634 // nucleus // inferred from sequence or structural similarity /// 0005730 // nucleolus // inferred from sequence or structural similarity /// 0005737 // cytoplasm // inferred from sequence or structural similarity /// 0016020 // membrane // inferred from electronic annotation	0003824 // catalytic activity // inferred from electronic annotation /// 0004252 // serine-type endopeptidase activity // inferred from electronic annotation /// 0005044 // scavenger receptor activity // inferred from electronic annotation /// 0008233 // peptidase activity // inferred from electronic annotation /// 0008236 // serine-type peptidase activity // inferred from electronic annotation /…	Cfi	complement factor I	6.60095	6.60086	6.60091	6.60083	6.60175	6.60156	6.60137	6.60147	0.000245989	209.272	187
1388784_at	0006468 // protein amino acid phosphorylation // inferred from electronic annotation /// 0007169 // transmembrane receptor protein tyrosine kinase signaling pathway // inferred from electronic annotation /// 0007519 // skeletal muscle development // inferred from expression pattern /// 0008283 // cell proliferation // inferred from direct assay /// 0045672 // positive regulation of osteoclast dif…	0005886 // plasma membrane // inferred from sequence or structural similarity /// 0016020 // membrane // inferred from electronic annotation /// 0016021 // integral to membrane // inferred from electronic annotation	0000166 // nucleotide binding // inferred from electronic annotation /// 0004714 // transmembrane receptor protein tyrosine kinase activity // inferred from electronic annotation /// 0004872 // receptor activity // inferred from electronic annotation /// 0005515 // protein binding // inferred from sequence or structural similarity /// 0005524 // ATP binding // inferred from electronic annotation …	Csf1r	colony stimulating factor 1 receptor	8.03643	8.03645	8.0364	8.03644	8.03711	8.03741	8.03694	8.03693	0.00025	209.562	188
1367570_at	0007010 // cytoskeleton organization // inferred from sequence or structural similarity /// 0007517 // muscle development // inferred from electronic annotation	0005737 // cytoplasm // inferred from electronic annotation	0005515 // protein binding // inferred from sequence or structural similarity /// 0030674 // protein binding, bridging // traceable author statement /// 0051015 // actin filament binding // traceable author statement	Tagln	transgelin	8.60007	8.60022	8.60024	8.60005	8.60086	8.60096	8.60064	8.60072	0.000259259	210.391	189
1369944_at	0008284 // positive regulation of cell proliferation // inferred from sequence or structural similarity /// 0016192 // vesicle-mediated transport // inferred from direct assay	0005886 // plasma membrane // inferred from sequence or structural similarity	0005516 // calmodulin binding // inferred from electronic annotation	Marcksl1	MARCKS-like 1	8.09081	8.09079	8.09081	8.09073	8.09146	8.09141	8.09136	8.09138	0.000263158	211.918	190
1383401_at			0008270 // zinc ion binding // inferred from electronic annotation /// 0046872 // metal ion binding // inferred from electronic annotation	Tes	testis derived transcript	8.63419	8.63417	8.63418	8.63407	8.63482	8.63495	8.63471	8.63466	0.000267016	212.343	191
1388116_at	0001501 // skeletal system development // inferred from sequence or structural similarity /// 0001503 // ossification // inferred from expression pattern /// 0001568 // blood vessel development // inferred from sequence or structural similarity /// 0001958 // endochondral ossification // inferred from sequence or structural similarity /// 0007584 // response to nutrient // inferred from expressio…	0005576 // extracellular region // inferred from electronic annotation /// 0005576 // extracellular region // inferred from sequence or structural similarity /// 0005578 // proteinaceous extracellular matrix // inferred from sequence or structural similarity /// 0005578 // proteinaceous extracellular matrix // inferred from electronic annotation /// 0005581 // collagen // inferred from electronic…	0005201 // extracellular matrix structural constituent // inferred from electronic annotation /// 0005201 // extracellular matrix structural constituent // inferred from sequence or structural similarity /// 0005515 // protein binding // inferred from sequence or structural similarity /// 0042802 // identical protein binding // inferred from sequence or structural similarity	Col1a1	collagen, type I, alpha 1	7.89993	7.90034	7.90034	7.89996	7.90069	7.90102	7.90071	7.90079	0.000276042	214.87	192
1373286_at			0008270 // zinc ion binding // inferred from electronic annotation	Fblim1	filamin binding LIM protein 1	7.31823	7.31839	7.31842	7.31823	7.31903	7.31898	7.31884	7.3189	0.000279793	215.072	193
1369964_at	0001845 // phagolysosome formation // inferred from sequence or structural similarity /// 0006816 // calcium ion transport // inferred from sequence or structural similarity /// 0007015 // actin filament organization // inferred from sequence or structural similarity /// 0008064 // regulation of actin polymerization or depolymerization // inferred from sequence or structural similarity /// 003021…	0001772 // immunological synapse // inferred from sequence or structural similarity /// 0001891 // phagocytic cup // inferred from sequence or structural similarity /// 0005634 // nucleus // inferred from sequence or structural similarity /// 0005737 // cytoplasm // inferred from electronic annotation /// 0005737 // cytoplasm // inferred from sequence or structural similarity /// 0005856 // cytos…	0003779 // actin binding // inferred from electronic annotation /// 0008022 // protein C-terminus binding // inferred from sequence or structural similarity /// 0042802 // identical protein binding // inferred from sequence or structural similarity /// 0042803 // protein homodimerization activity // inferred from sequence or structural similarity /// 0043548 // phosphoinositide 3-kinase binding /…	Coro1a	coronin, actin binding protein 1A	7.8673	7.86717	7.86725	7.86723	7.86788	7.86793	7.86781	7.86776	0.00028866	215.759	194
1372011_at						8.16653	8.1663	8.16633	8.16624	8.16698	8.16693	8.16705	8.16688	0.000292308	217.022	195
1387659_at	0050896 // response to stimulus // inferred from electronic annotation	0005829 // cytosol // inferred from sequence or structural similarity	0008270 // zinc ion binding // inferred from electronic annotation /// 0008892 // guanine deaminase activity // inferred from direct assay /// 0008892 // guanine deaminase activity // inferred from electronic annotation /// 0008892 // guanine deaminase activity // inferred from sequence or structural similarity /// 0016787 // hydrolase activity // inferred from electronic annotation /// 0046872 /…	Gda	guanine deaminase	8.72783	8.72761	8.72773	8.7279	8.72841	8.72852	8.72839	8.72818	0.00030102	219.44	196
1382680_at	0014070 // response to organic cyclic substance // inferred from expression pattern /// 0015909 // long-chain fatty acid transport // inferred from sequence or structural similarity /// 0019915 // sequestering of lipid // inferred from sequence or structural similarity /// 0019915 // sequestering of lipid // traceable author statement /// 0042493 // response to drug // inferred from expression pa…	0005634 // nucleus // inferred from sequence or structural similarity /// 0005737 // cytoplasm // inferred from sequence or structural similarity /// 0005811 // lipid particle // inferred from direct assay /// 0005811 // lipid particle // inferred from sequence or structural similarity /// 0005886 // plasma membrane // inferred from sequence or structural similarity	0005515 // protein binding // inferred from sequence or structural similarity	Adfp	Adipose differentiation related protein	7.51348	7.51351	7.51347	7.5135	7.51409	7.51432	7.51396	7.51402	0.000299492	219.721	197
1374742_at						7.17124	7.17126	7.17125	7.17118	7.17203	7.17198	7.17174	7.17165	0.00030303	219.803	198
1367913_at	0006810 // transport // inferred from electronic annotation /// 0006979 // response to oxidative stress // inferred from direct assay /// 0015671 // oxygen transport // inferred from electronic annotation	0005737 // cytoplasm // non-traceable author statement /// 0005737 // cytoplasm // inferred from electronic annotation /// 0043005 // neuron projection // inferred from sequence or structural similarity /// 0043025 // cell soma // inferred from sequence or structural similarity	0004601 // peroxidase activity // inferred from direct assay /// 0005344 // oxygen transporter activity // inferred from electronic annotation /// 0005506 // iron ion binding // inferred from electronic annotation /// 0019825 // oxygen binding // inferred from electronic annotation /// 0020037 // heme binding // inferred from electronic annotation /// 0046872 // metal ion binding // inferred from…	Cygb	cytoglobin	8.33966	8.33957	8.33973	8.33981	8.34019	8.34041	8.34026	8.34027	0.000311558	221.678	199
1371033_at	0002504 // antigen processing and presentation of peptide or polysaccharide antigen via MHC class II // inferred from electronic annotation /// 0006955 // immune response // inferred from electronic annotation /// 0019882 // antigen processing and presentation // inferred from electronic annotation	0016020 // membrane // inferred from electronic annotation /// 0016021 // integral to membrane // inferred from electronic annotation /// 0042613 // MHC class II protein complex // inferred from electronic annotation		RT1-Bb	RT1 class II, locus Bb	10.5144	10.5143	10.5141	10.5142	10.5149	10.5149	10.5149	10.5147	0.00032	222.431	200
1387029_at	0006956 // complement activation // inferred from expression pattern /// 0030449 // regulation of complement activation // inferred from direct assay	0005615 // extracellular space // inferred from direct assay /// 0005622 // intracellular // inferred from electronic annotation /// 0005634 // nucleus // inferred from direct assay /// 0005737 // cytoplasm // inferred from direct assay /// 0005886 // plasma membrane // inferred from direct assay	0001851 // complement component C3b binding // inferred from sequence or structural similarity /// 0005515 // protein binding // inferred from direct assay /// 0008201 // heparin binding // inferred from sequence or structural similarity /// 0008270 // zinc ion binding // inferred from electronic annotation /// 0043499 // eukaryotic cell surface binding // inferred from sequence or structural sim…	Cfh	complement factor H	9.62223	9.62225	9.62211	9.62235	9.62296	9.62276	9.62275	9.62283	0.000318408	222.943	201
1390839_at				Pqlc3	PQ loop repeat containing 3	7.97493	7.97511	7.97505	7.97501	7.9756	7.97576	7.97556	7.97554	0.000316832	222.99	202
1373204_at		0016020 // membrane // inferred from electronic annotation /// 0016021 // integral to membrane // inferred from electronic annotation		Tmem176a	transmembrane protein 176A	8.7863	8.78613	8.78604	8.78619	8.78689	8.78694	8.78658	8.78666	0.000315271	223.064	203
1372691_at	0006220 // pyrimidine nucleotide metabolic process // inferred from sequence or structural similarity /// 0009116 // nucleoside metabolic process // inferred from electronic annotation /// 0009166 // nucleotide catabolic process // inferred from electronic annotation /// 0046108 // uridine metabolic process // inferred from sequence or structural similarity	0005737 // cytoplasm // inferred from electronic annotation /// 0005829 // cytosol // inferred from sequence or structural similarity	0003824 // catalytic activity // inferred from electronic annotation /// 0004850 // uridine phosphorylase activity // inferred from electronic annotation /// 0004850 // uridine phosphorylase activity // inferred from sequence or structural similarity	Upp1	uridine phosphorylase 1	7.23569	7.23569	7.23529	7.23515	7.23611	7.23624	7.23612	7.23588	0.000328431	224.952	204
1369268_at	0001709 // cell fate determination // traceable author statement /// 0006094 // gluconeogenesis // inferred from sequence or structural similarity /// 0006350 // transcription // inferred from electronic annotation /// 0006355 // regulation of transcription, DNA-dependent // inferred from electronic annotation /// 0006355 // regulation of transcription, DNA-dependent // inferred from sequence or …	0005634 // nucleus // inferred from electronic annotation /// 0005730 // nucleolus // inferred from sequence or structural similarity	0003677 // DNA binding // inferred from sequence or structural similarity /// 0003677 // DNA binding // inferred from electronic annotation /// 0003700 // transcription factor activity // inferred from electronic annotation /// 0003700 // transcription factor activity // traceable author statement /// 0016564 // transcription repressor activity // inferred from sequence or structural similarity /…	Atf3	activating transcription factor 3	6.66414	6.66426	6.66436	6.66404	6.66493	6.665	6.66466	6.66464	0.000326829	225.427	205
1384063_at	0016477 // cell migration // inferred from mutant phenotype	0005576 // extracellular region // inferred from electronic annotation /// 0005578 // proteinaceous extracellular matrix // inferred from electronic annotation		Cthrc1	collagen triple helix repeat containing 1	6.43542	6.43563	6.43553	6.43549	6.43605	6.43615	6.43605	6.43613	0.000334951	226.39	206
1368172_a_at	0001568 // blood vessel development // inferred from sequence or structural similarity /// 0009725 // response to hormone stimulus // inferred from direct assay /// 0030199 // collagen fibril organization // inferred from direct assay /// 0030199 // collagen fibril organization // inferred from mutant phenotype /// 0030199 // collagen fibril organization // inferred from sequence or structural si…	0005576 // extracellular region // inferred from electronic annotation /// 0005578 // proteinaceous extracellular matrix // inferred from direct assay /// 0005578 // proteinaceous extracellular matrix // inferred from sequence or structural similarity /// 0005581 // collagen // inferred from sequence or structural similarity /// 0005634 // nucleus // inferred from direct assay	0004720 // protein-lysine 6-oxidase activity // inferred from direct assay /// 0004720 // protein-lysine 6-oxidase activity // inferred from electronic annotation /// 0004720 // protein-lysine 6-oxidase activity // inferred from mutant phenotype /// 0004720 // protein-lysine 6-oxidase activity // inferred from sequence or structural similarity /// 0005507 // copper ion binding // inferred from el…	Lox	lysyl oxidase	6.66651	6.66674	6.6666	6.66673	6.66715	6.6673	6.66721	6.66722	0.000338164	227.232	207
1372440_at	0007275 // multicellular organismal development // inferred from electronic annotation /// 0007399 // nervous system development // inferred from electronic annotation /// 0030154 // cell differentiation // inferred from electronic annotation	0005576 // extracellular region // inferred from electronic annotation	0004866 // endopeptidase inhibitor activity // inferred from electronic annotation /// 0004867 // serine-type endopeptidase inhibitor activity // inferred from electronic annotation /// 0004867 // serine-type endopeptidase inhibitor activity // traceable author statement /// 0008201 // heparin binding // inferred from electronic annotation /// 0008233 // peptidase activity // inferred from electr…	Serpine2	serine (or cysteine) peptidase inhibitor, clade E, member 2	8.05084	8.0508	8.05078	8.05113	8.05145	8.05155	8.05151	8.05135	0.000346154	228.786	208
1370215_at	0006955 // immune response // traceable author statement /// 0006955 // immune response // inferred from electronic annotation /// 0006958 // complement activation, classical pathway // inferred from electronic annotation /// 0007420 // brain development // inferred from expression pattern /// 0007568 // aging // inferred from expression pattern /// 0010033 // response to organic substance // inf…	0005576 // extracellular region // inferred from electronic annotation /// 0005576 // extracellular region // inferred from sequence or structural similarity /// 0005602 // complement component C1 complex // inferred from direct assay	0042803 // protein homodimerization activity // inferred from sequence or structural similarity	C1qb	complement component 1, q subcomponent, beta polypeptide	7.45379	7.45354	7.45361	7.45363	7.45423	7.45469	7.45422	7.45392	0.000344498	228.89	209
1384392_at	0001709 // cell fate determination // inferred from sequence or structural similarity /// 0007140 // male meiosis // inferred from sequence or structural similarity /// 0007283 // spermatogenesis // inferred from sequence or structural similarity /// 0009954 // proximal/distal pattern formation // inferred from sequence or structural similarity /// 0030326 // embryonic limb morphogenesis // infer…		0001972 // retinoic acid binding // inferred from sequence or structural similarity /// 0004497 // monooxygenase activity // inferred from electronic annotation /// 0005506 // iron ion binding // inferred from electronic annotation /// 0008401 // retinoic acid 4-hydroxylase activity // inferred from sequence or structural similarity /// 0009055 // electron carrier activity // inferred from electr…	Cyp26b1	cytochrome P450, family 26, subfamily b, polypeptide 1	7.79038	7.7903	7.78999	7.79084	7.79134	7.79075	7.79172	7.79117	0.000352381	233.425	210
1382950_at						7.76458	7.76431	7.76433	7.76454	7.76507	7.765	7.76497	7.76488	0.000379147	237.942	211
1368308_at	0001783 // B cell apoptosis // inferred from sequence or structural similarity /// 0001836 // release of cytochrome c from mitochondria // inferred from sequence or structural similarity /// 0006006 // glucose metabolic process // inferred from mutant phenotype /// 0006309 // DNA fragmentation during apoptosis // inferred from sequence or structural similarity /// 0006350 // transcription // infe…	0005634 // nucleus // inferred from direct assay /// 0005634 // nucleus // inferred from electronic annotation /// 0005634 // nucleus // inferred from sequence or structural similarity /// 0005634 // nucleus // traceable author statement /// 0005730 // nucleolus // inferred from direct assay /// 0005737 // cytoplasm // inferred from direct assay /// 0005819 // spindle // inferred from sequence or…	0003677 // DNA binding // inferred from direct assay /// 0003677 // DNA binding // inferred from sequence or structural similarity /// 0003677 // DNA binding // inferred from electronic annotation /// 0003690 // double-stranded DNA binding // inferred from direct assay /// 0003700 // transcription factor activity // inferred from direct assay /// 0003700 // transcription factor activity // inferr…	Myc	myelocytomatosis oncogene	7.047	7.04678	7.04641	7.04667	7.04746	7.04809	7.04705	7.04707	0.000382075	238.388	212
1386128_at			0005488 // binding // inferred from electronic annotation			7.87945	7.87953	7.87962	7.8794	7.88	7.88006	7.87994	7.88014	0.000394366	238.949	213
1368007_at	0001824 // blastocyst development // inferred from sequence or structural similarity /// 0001833 // inner cell mass cell proliferation // inferred from sequence or structural similarity /// 0009611 // response to wounding // inferred from expression pattern /// 0010033 // response to organic substance // inferred from expression pattern /// 0030154 // cell differentiation // inferred from express…	0005576 // extracellular region // inferred from electronic annotation /// 0005578 // proteinaceous extracellular matrix // inferred from sequence or structural similarity /// 0005622 // intracellular // inferred from sequence or structural similarity /// 0005737 // cytoplasm // inferred from sequence or structural similarity /// 0016020 // membrane // inferred from electronic annotation /// 0016…	0005044 // scavenger receptor activity // inferred from electronic annotation	Dmbt1	deleted in malignant brain tumors 1	7.4368	7.43702	7.43672	7.43668	7.43732	7.43765	7.43721	7.43731	0.000401869	239.633	214
1387060_at	0006350 // transcription // inferred from electronic annotation /// 0006355 // regulation of transcription, DNA-dependent // inferred from electronic annotation /// 0019221 // cytokine-mediated signaling pathway // inferred from sequence or structural similarity /// 0042060 // wound healing // inferred from expression pattern /// 0045944 // positive regulation of transcription from RNA polymerase…	0005622 // intracellular // inferred from electronic annotation /// 0005634 // nucleus // inferred from direct assay /// 0005634 // nucleus // inferred from electronic annotation /// 0005634 // nucleus // inferred from sequence or structural similarity /// 0005737 // cytoplasm // inferred from sequence or structural similarity	0003676 // nucleic acid binding // inferred from electronic annotation /// 0003677 // DNA binding // inferred from electronic annotation /// 0003690 // double-stranded DNA binding // inferred from direct assay /// 0003700 // transcription factor activity // inferred from direct assay /// 0008270 // zinc ion binding // inferred from electronic annotation /// 0046872 // metal ion binding // inferre…	Klf6	Kruppel-like factor 6	8.59477	8.59485	8.59475	8.59493	8.59531	8.59554	8.59528	8.5953	0.000409302	240.337	215
1387893_at	0006508 // proteolysis // inferred from electronic annotation /// 0006955 // immune response // inferred from electronic annotation /// 0006958 // complement activation, classical pathway // inferred from electronic annotation /// 0010001 // glial cell differentiation // inferred from expression pattern /// 0045087 // innate immune response // inferred from electronic annotation /// 0051591 // re…	0005576 // extracellular region // inferred from direct assay	0003824 // catalytic activity // inferred from electronic annotation /// 0004252 // serine-type endopeptidase activity // inferred from electronic annotation /// 0005509 // calcium ion binding // inferred from electronic annotation /// 0008233 // peptidase activity // inferred from electronic annotation /// 0008236 // serine-type peptidase activity // inferred from electronic annotation /// 00167…	C1s	complement component 1, s subcomponent	9.91602	9.91603	9.91602	9.9161	9.91663	9.91657	9.91648	9.91653	0.000472222	246.366	216
1368073_at	0006350 // transcription // inferred from electronic annotation /// 0006355 // regulation of transcription, DNA-dependent // inferred from electronic annotation /// 0006355 // regulation of transcription, DNA-dependent // traceable author statement /// 0010468 // regulation of gene expression // inferred from sequence or structural similarity /// 0042127 // regulation of cell proliferation // non…	0005634 // nucleus // inferred from electronic annotation	0003677 // DNA binding // inferred from sequence or structural similarity /// 0003677 // DNA binding // inferred from electronic annotation /// 0003700 // transcription factor activity // inferred from electronic annotation /// 0003700 // transcription factor activity // inferred from sequence or structural similarity /// 0003700 // transcription factor activity // traceable author statement /// …	Irf1	interferon regulatory factor 1	8.16968	8.1696	8.16964	8.16967	8.17017	8.17021	8.17009	8.17011	0.000479263	247.578	217
1368332_at	0006955 // immune response // inferred from electronic annotation	0005886 // plasma membrane // inferred from electronic annotation /// 0016020 // membrane // inferred from electronic annotation	0000166 // nucleotide binding // inferred from electronic annotation /// 0003924 // GTPase activity // inferred from electronic annotation /// 0005525 // GTP binding // inferred from electronic annotation	Gbp2	guanylate binding protein 2	7.19573	7.19564	7.19573	7.19564	7.19638	7.19633	7.19603	7.19607	0.000481651	248.988	218
1373992_at		0016020 // membrane // inferred from electronic annotation	0005525 // GTP binding // inferred from electronic annotation /// 0016817 // hydrolase activity, acting on acid anhydrides // inferred from electronic annotation	MGC108823	similar to interferon-inducible GTPase	6.88275	6.88273	6.88265	6.88267	6.88319	6.88333	6.88322	6.88307	0.000479452	249.109	219
1376390_at	0007165 // signal transduction // inferred from electronic annotation	0016021 // integral to membrane // inferred from electronic annotation	0004872 // receptor activity // inferred from electronic annotation	Ms4a11	membrane-spanning 4-domains, subfamily A, member 11	6.74131	6.74123	6.74119	6.7414	6.74165	6.74204	6.74176	6.74171	0.000490909	251.167	220
1394039_at	0001525 // angiogenesis // inferred from sequence or structural similarity /// 0006355 // regulation of transcription, DNA-dependent // inferred from sequence or structural similarity /// 0008284 // positive regulation of cell proliferation // inferred from expression pattern /// 0030033 // microvillus assembly // inferred from sequence or structural similarity /// 0045941 // positive regulation …	0005622 // intracellular // inferred from electronic annotation	0003676 // nucleic acid binding // inferred from electronic annotation /// 0003677 // DNA binding // inferred from sequence or structural similarity /// 0003700 // transcription factor activity // inferred from sequence or structural similarity /// 0005515 // protein binding // inferred from sequence or structural similarity /// 0008270 // zinc ion binding // inferred from electronic annotation	Klf5	Kruppel-like factor 5	7.09874	7.09878	7.09891	7.09892	7.0995	7.09937	7.09921	7.09929	0.000488688	251.49	221
1391187_at			0005515 // protein binding // inferred from sequence or structural similarity	Ppl	periplakin	7.50652	7.50641	7.50644	7.50644	7.50701	7.50714	7.50695	7.50673	0.000513514	253.981	222
1383284_at						7.63974	7.63986	7.63985	7.63966	7.64031	7.64027	7.6403	7.64019	0.000511211	254.501	223
1370124_at	0001666 // response to hypoxia // inferred from sequence or structural similarity /// 0006875 // cellular metal ion homeostasis // inferred from sequence or structural similarity /// 0019430 // removal of superoxide radicals // inferred from sequence or structural similarity /// 0030308 // negative regulation of cell growth // non-traceable author statement /// 0050768 // negative regulation of n…	0005634 // nucleus // inferred from sequence or structural similarity /// 0005730 // nucleolus // inferred from sequence or structural similarity /// 0008021 // synaptic vesicle // inferred from sequence or structural similarity	0005507 // copper ion binding // inferred from electronic annotation /// 0008270 // zinc ion binding // inferred from sequence or structural similarity /// 0008270 // zinc ion binding // inferred from electronic annotation /// 0046872 // metal ion binding // inferred from electronic annotation /// 0046872 // metal ion binding // inferred from sequence or structural similarity	Mt3	metallothionein 3	7.75288	7.75299	7.75298	7.75283	7.75331	7.75387	7.75339	7.75322	0.000508929	255.063	224
1383137_at	0001666 // response to hypoxia // inferred from direct assay /// 0002328 // pro-B cell differentiation // inferred from sequence or structural similarity /// 0007507 // heart development // inferred from sequence or structural similarity /// 0008284 // positive regulation of cell proliferation // inferred from sequence or structural similarity /// 0030177 // positive regulation of Wnt receptor si…	0005634 // nucleus // inferred from sequence or structural similarity /// 0005737 // cytoplasm // inferred from sequence or structural similarity	0005515 // protein binding // inferred from sequence or structural similarity	Sox4	SRY (sex determining region Y)-box 4	9.63967	9.63989	9.63974	9.63969	9.64043	9.6403	9.64002	9.64025	0.000537778	259.752	225
1374474_at				Cpne8	copine VIII	7.44825	7.44842	7.44848	7.44847	7.44894	7.44906	7.44883	7.44874	0.000539823	260.223	226
1390348_at				Folr2	folate receptor 2 (fetal)	6.89689	6.89687	6.89691	6.89684	6.89734	6.89748	6.89729	6.89727	0.000537445	260.295	227
1382692_at	0001878 // response to yeast // inferred from sequence or structural similarity /// 0001879 // detection of yeast // inferred from sequence or structural similarity /// 0002238 // response to molecule of fungal origin // inferred from sequence or structural similarity /// 0002752 // cell surface pattern recognition receptor signaling pathway // inferred from sequence or structural similarity /// …	0009897 // external side of plasma membrane // inferred from sequence or structural similarity	0001846 // opsonin binding // inferred from sequence or structural similarity /// 0001872 // zymosan binding // inferred from sequence or structural similarity /// 0001874 // zymosan receptor activity // inferred from sequence or structural similarity /// 0005488 // binding // inferred from electronic annotation /// 0005529 // sugar binding // inferred from electronic annotation /// 0005529 // su…	Clec7a	C-type lectin domain family 7, member a	7.77155	7.7714	7.77136	7.77143	7.77192	7.77197	7.77186	7.77186	0.000552632	261.549	228
1368742_at	0006935 // chemotaxis // inferred from electronic annotation /// 0006954 // inflammatory response // inferred from expression pattern /// 0007165 // signal transduction // inferred from electronic annotation /// 0007186 // G-protein coupled receptor protein signaling pathway // inferred from electronic annotation /// 0007204 // elevation of cytosolic calcium ion concentration // inferred from dir…	0005886 // plasma membrane // inferred from electronic annotation /// 0009986 // cell surface // inferred from direct assay /// 0016020 // membrane // inferred from electronic annotation /// 0016021 // integral to membrane // inferred from electronic annotation	0004871 // signal transducer activity // inferred from electronic annotation /// 0004872 // receptor activity // inferred from electronic annotation /// 0004878 // complement component C5a receptor activity // inferred from direct assay /// 0004878 // complement component C5a receptor activity // traceable author statement /// 0004930 // G-protein coupled receptor activity // inferred from electr…	C5ar1	complement component 5a receptor 1	7.41071	7.41076	7.41083	7.41085	7.41114	7.41159	7.41112	7.41125	0.000554585	262.308	229
1386940_at	0007283 // spermatogenesis // non-traceable author statement /// 0007417 // central nervous system development // inferred from expression pattern /// 0007568 // aging // inferred from expression pattern /// 0008285 // negative regulation of cell proliferation // inferred from direct assay /// 0008285 // negative regulation of cell proliferation // inferred from sequence or structural similarity …	0005576 // extracellular region // inferred from electronic annotation /// 0005578 // proteinaceous extracellular matrix // inferred from electronic annotation /// 0005604 // basement membrane // inferred from sequence or structural similarity /// 0005615 // extracellular space // inferred from direct assay /// 0005634 // nucleus // inferred from direct assay /// 0009986 // cell surface // inferr…	0004857 // enzyme inhibitor activity // inferred from electronic annotation /// 0005178 // integrin binding // inferred from physical interaction /// 0005178 // integrin binding // inferred from sequence or structural similarity /// 0005515 // protein binding // inferred from electronic annotation /// 0005515 // protein binding // inferred from sequence or structural similarity /// 0008047 // enz…	Timp2	TIMP metallopeptidase inhibitor 2	9.18484	9.18488	9.18481	9.18486	9.1853	9.18554	9.18526	9.18517	0.000552174	262.582	230
1367914_at	0016049 // cell growth // inferred from electronic annotation	0016020 // membrane // inferred from electronic annotation /// 0016021 // integral to membrane // inferred from electronic annotation		Emp3	epithelial membrane protein 3	7.92121	7.92123	7.92119	7.92125	7.92164	7.92183	7.92162	7.92163	0.000549784	262.992	231
1393891_at	0010811 // positive regulation of cell-substrate adhesion // inferred from sequence or structural similarity /// 0048593 // camera-type eye morphogenesis // inferred from sequence or structural similarity /// 0050673 // epithelial cell proliferation // inferred from sequence or structural similarity			Col8a1	collagen, type VIII, alpha 1	6.84944	6.84954	6.84951	6.84949	6.84987	6.85009	6.84991	6.84997	0.000551724	263.286	232
1378015_at	0006955 // immune response // inferred from electronic annotation	0005576 // extracellular region // inferred from electronic annotation /// 0005615 // extracellular space // inferred from electronic annotation	0005125 // cytokine activity // inferred from electronic annotation /// 0008009 // chemokine activity // inferred from electronic annotation	Ccl21b	chemokine (C-C motif) ligand 21b (serine)	7.43924	7.43921	7.43939	7.43941	7.43982	7.43986	7.43974	7.43969	0.000553648	263.586	233
1371583_at	0006183 // GTP biosynthetic process // inferred from electronic annotation /// 0006228 // UTP biosynthetic process // inferred from electronic annotation /// 0006241 // CTP biosynthetic process // inferred from electronic annotation /// 0006412 // translation // inferred from sequence or structural similarity /// 0009409 // response to cold // inferred from sequence or structural similarity /// 0…		0000166 // nucleotide binding // inferred from electronic annotation /// 0003676 // nucleic acid binding // inferred from electronic annotation /// 0004550 // nucleoside diphosphate kinase activity // inferred from electronic annotation /// 0005524 // ATP binding // inferred from electronic annotation /// 0043023 // ribosomal large subunit binding // inferred from sequence or structural similarity	Rbm3	RNA binding motif (RNP1, RRM) protein 3	9.64179	9.64106	9.64157	9.64229	9.6426	9.64221	9.64243	9.64254	0.000559829	264.357	234
1368790_at	0042246 // tissue regeneration // inferred from expression pattern	0005576 // extracellular region // inferred from electronic annotation	0004866 // endopeptidase inhibitor activity // inferred from electronic annotation /// 0004867 // serine-type endopeptidase inhibitor activity // inferred from electronic annotation	Serpina10	serine (or cysteine) peptidase inhibitor, clade A (alpha-1 antiproteinase, antitrypsin), member 10	6.9505	6.95061	6.95059	6.95057	6.95092	6.95127	6.95099	6.95095	0.000591489	266.818	235
1373504_at		0005576 // extracellular region // inferred from electronic annotation		Glipr1	GLI pathogenesis-related 1	7.25251	7.25246	7.25245	7.25241	7.25287	7.25309	7.25287	7.2528	0.00059322	268.921	236
1368990_at	0006725 // cellular aromatic compound metabolic process // inferred from direct assay /// 0008210 // estrogen metabolic process // inferred from mutant phenotype /// 0009404 // toxin metabolic process // inferred from sequence or structural similarity /// 0010033 // response to organic substance // inferred from expression pattern /// 0018894 // dibenzo-p-dioxin metabolic process // inferred from…	0005783 // endoplasmic reticulum // inferred from electronic annotation /// 0005789 // endoplasmic reticulum membrane // inferred from electronic annotation /// 0005792 // microsome // inferred from direct assay /// 0005792 // microsome // inferred from sequence or structural similarity /// 0005792 // microsome // inferred from electronic annotation /// 0016020 // membrane // inferred from electr…	0004497 // monooxygenase activity // inferred from electronic annotation /// 0005506 // iron ion binding // inferred from electronic annotation /// 0005515 // protein binding // inferred from sequence or structural similarity /// 0009055 // electron carrier activity // inferred from electronic annotation /// 0016491 // oxidoreductase activity // inferred from direct assay /// 0016491 // oxidoredu…	Cyp1b1	cytochrome P450, family 1, subfamily b, polypeptide 1	7.13168	7.13166	7.13165	7.13153	7.13203	7.13225	7.13197	7.13208	0.000594937	269.413	237
1388902_at		0005578 // proteinaceous extracellular matrix // inferred from direct assay /// 0031012 // extracellular matrix // inferred from sequence or structural similarity	0004720 // protein-lysine 6-oxidase activity // inferred from electronic annotation /// 0005507 // copper ion binding // inferred from electronic annotation /// 0005515 // protein binding // inferred from sequence or structural similarity /// 0016641 // oxidoreductase activity, acting on the CH-NH2 group of donors, oxygen as acceptor // inferred from sequence or structural similarity	Loxl1	lysyl oxidase-like 1	9.18181	9.18177	9.18183	9.18176	9.18224	9.18233	9.18221	9.18213	0.000642857	274.128	238
1375043_at	0001661 // conditioned taste aversion // inferred from expression pattern /// 0006355 // regulation of transcription, DNA-dependent // inferred from electronic annotation /// 0006355 // regulation of transcription, DNA-dependent // inferred from sequence or structural similarity /// 0006366 // transcription from RNA polymerase II promoter // inferred from mutant phenotype /// 0006950 // response …	0005624 // membrane fraction // inferred from direct assay /// 0005634 // nucleus // inferred from direct assay /// 0005634 // nucleus // inferred from sequence or structural similarity /// 0005634 // nucleus // traceable author statement /// 0005634 // nucleus // inferred from electronic annotation /// 0005667 // transcription factor complex // inferred from sequence or structural similarity ///…	0003677 // DNA binding // inferred from direct assay /// 0003677 // DNA binding // inferred from sequence or structural similarity /// 0003677 // DNA binding // inferred from electronic annotation /// 0003690 // double-stranded DNA binding // inferred from direct assay /// 0003700 // transcription factor activity // inferred from electronic annotation /// 0003700 // transcription factor activity …	Fos	FBJ osteosarcoma oncogene	6.63943	6.64243	6.63974	6.6384	6.64446	6.64039	6.63963	6.64282	0.000648536	274.609	239
1389355_at				Ier5	immediate early response 5	7.85922	7.85897	7.85909	7.85903	7.85965	7.85956	7.85941	7.85947	0.000645833	274.852	240
1393280_at			0005515 // protein binding // inferred from sequence or structural similarity	Ly86	lymphocyte antigen 86	7.47221	7.47215	7.472	7.47206	7.47257	7.4727	7.47248	7.47243	0.000643154	275.012	241
1392172_at	0006955 // immune response // inferred from electronic annotation	0005576 // extracellular region // inferred from electronic annotation /// 0005615 // extracellular space // inferred from electronic annotation	0005125 // cytokine activity // inferred from electronic annotation /// 0008009 // chemokine activity // inferred from electronic annotation	Ccl9	chemokine (C-C motif) ligand 9	6.49833	6.49833	6.49835	6.49848	6.49869	6.49913	6.4988	6.49869	0.000669421	275.937	242
1380699_at						7.84595	7.8457	7.8456	7.84593	7.84658	7.8463	7.84603	7.84624	0.000703704	278.099	243
1376624_at						6.846	6.84609	6.84601	6.84608	6.84656	6.84671	6.84643	6.84628	0.000713115	278.856	244
1379766_at		0005737 // cytoplasm // inferred from electronic annotation /// 0005768 // endosome // inferred from electronic annotation	0005515 // protein binding // inferred from electronic annotation	Sla	Src-like adaptor	6.87266	6.87265	6.87265	6.87254	6.87291	6.8733	6.87308	6.87293	0.000718367	281.222	245
1393240_at	0007596 // blood coagulation // inferred from electronic annotation	0016020 // membrane // inferred from electronic annotation	0004888 // transmembrane receptor activity // inferred from electronic annotation /// 0005509 // calcium ion binding // inferred from electronic annotation	Efemp2	EGF-containing fibulin-like extracellular matrix protein 2	7.84779	7.8477	7.84781	7.8478	7.84827	7.8483	7.84804	7.84819	0.000727642	282.455	246
1370381_at	0006350 // transcription // inferred from electronic annotation /// 0006355 // regulation of transcription, DNA-dependent // inferred from electronic annotation	0005634 // nucleus // inferred from electronic annotation		Pnrc1	proline-rich nuclear receptor coactivator 1	9.40449	9.40384	9.40342	9.40364	9.40532	9.40488	9.40408	9.40449	0.000757085	286.467	247
1393653_at						7.27208	7.27211	7.27218	7.27213	7.27255	7.27258	7.27247	7.27251	0.000754032	287.918	248
1382431_at						7.22226	7.22194	7.22221	7.22243	7.22258	7.22274	7.2226	7.22266	0.000751004	288.138	249
1371500_at	0007179 // transforming growth factor beta receptor signaling pathway // inferred from sequence or structural similarity /// 0030162 // regulation of proteolysis // inferred from sequence or structural similarity /// 0046879 // hormone secretion // inferred from sequence or structural similarity	0005578 // proteinaceous extracellular matrix // inferred from sequence or structural similarity	0005488 // binding // inferred from electronic annotation /// 0005509 // calcium ion binding // inferred from electronic annotation /// 0050431 // transforming growth factor beta binding // inferred from sequence or structural similarity	Ltbp4	latent transforming growth factor beta binding protein 4	8.50571	8.50559	8.50555	8.50571	8.50604	8.50613	8.50597	8.50604	0.000752	288.658	250
1371016_at			0004872 // receptor activity // inferred from electronic annotation	RGD1359684	similar to T-cell receptor alpha chain precursor V and C regions (TRA29)	7.60795	7.60792	7.60795	7.60772	7.60817	7.6084	7.60837	7.60824	0.000756972	290.204	251
1375862_at	0006979 // response to oxidative stress // inferred from electronic annotation		0004601 // peroxidase activity // inferred from electronic annotation /// 0020037 // heme binding // inferred from electronic annotation	Pxdn	peroxidasin homolog (Drosophila)	7.17212	7.17221	7.17235	7.17238	7.17254	7.17251	7.17289	7.17283	0.000765873	291.356	252
1371349_at		0031012 // extracellular matrix // inferred from sequence or structural similarity /// 0042383 // sarcolemma // inferred from sequence or structural similarity		Col6a1	collagen, type VI, alpha 1	7.92317	7.92317	7.92311	7.92313	7.9235	7.92366	7.92351	7.92348	0.000778656	292.634	253
1370287_a_at	0006936 // muscle contraction // traceable author statement /// 0030049 // muscle filament sliding // inferred from direct assay /// 0030336 // negative regulation of cell migration // inferred from genetic interaction /// 0031529 // ruffle organization // inferred from genetic interaction /// 0032781 // positive regulation of ATPase activity // inferred from mutant phenotype /// 0032781 // posit…	0005737 // cytoplasm // inferred from electronic annotation /// 0005856 // cytoskeleton // inferred from electronic annotation /// 0030018 // Z disc // inferred from mutant phenotype /// 0043234 // protein complex // inferred from direct assay	0003779 // actin binding // inferred from mutant phenotype /// 0003779 // actin binding // traceable author statement /// 0003779 // actin binding // inferred from electronic annotation /// 0042803 // protein homodimerization activity // inferred from direct assay /// 0047485 // protein N-terminus binding // inferred from direct assay /// 0051015 // actin filament binding // inferred from mutant …	Tpm1	tropomyosin 1, alpha	9.26313	9.26325	9.26316	9.26335	9.26377	9.26358	9.26356	9.26358	0.000795276	294.538	254
1384787_at	0007163 // establishment or maintenance of cell polarity // inferred from sequence or structural similarity /// 0007166 // cell surface receptor linked signal transduction // inferred from sequence or structural similarity /// 0007166 // cell surface receptor linked signal transduction // inferred from electronic annotation /// 0015031 // protein transport // inferred from sequence or structural …	0005886 // plasma membrane // inferred from sequence or structural similarity /// 0016020 // membrane // inferred from electronic annotation /// 0016021 // integral to membrane // inferred from electronic annotation /// 0042105 // alpha-beta T cell receptor complex // inferred from sequence or structural similarity	0004872 // receptor activity // inferred from electronic annotation /// 0004888 // transmembrane receptor activity // inferred from sequence or structural similarity /// 0004888 // transmembrane receptor activity // inferred from electronic annotation /// 0005515 // protein binding // inferred from sequence or structural similarity /// 0046982 // protein heterodimerization activity // inferred fr…	Cd3g	CD3 molecule, gamma polypeptide	6.93459	6.93445	6.9345	6.93469	6.935	6.93501	6.93484	6.93497	0.0008	295.707	255
1389189_at	0048041 // focal adhesion formation // inferred from sequence or structural similarity /// 0051017 // actin filament bundle formation // inferred from sequence or structural similarity /// 0051271 // negative regulation of cell motion // inferred from sequence or structural similarity	0005730 // nucleolus // inferred from sequence or structural similarity /// 0005737 // cytoplasm // inferred from direct assay /// 0005737 // cytoplasm // inferred from electronic annotation /// 0005856 // cytoskeleton // inferred from electronic annotation /// 0005856 // cytoskeleton // inferred from sequence or structural similarity /// 0005925 // focal adhesion // inferred from sequence or str…	0003779 // actin binding // inferred from electronic annotation /// 0005178 // integrin binding // inferred from sequence or structural similarity /// 0005509 // calcium ion binding // inferred from electronic annotation /// 0005515 // protein binding // inferred from sequence or structural similarity /// 0017166 // vinculin binding // inferred from sequence or structural similarity /// 0051015 /…	Actn1	actinin, alpha 1	9.28755	9.28751	9.28752	9.28748	9.28791	9.28799	9.28782	9.28786	0.000800781	296.665	256
1384939_at				Il18r1	interleukin 18 receptor 1	6.44279	6.44282	6.44278	6.44275	6.44317	6.44324	6.44317	6.44309	0.000797665	296.759	257
1391279_at	0008285 // negative regulation of cell proliferation // inferred from sequence or structural similarity /// 0043065 // positive regulation of apoptosis // inferred from sequence or structural similarity /// 0045654 // positive regulation of megakaryocyte differentiation // inferred from sequence or structural similarity /// 0051014 // actin filament severing // inferred from sequence or structura…	0043234 // protein complex // inferred from direct assay	0003779 // actin binding // inferred from electronic annotation	Scin	Scinderin	8.42393	8.42404	8.42395	8.42393	8.42435	8.42453	8.42443	8.42417	0.00079845	297.413	258
1378321_at	0007049 // cell cycle // inferred from electronic annotation /// 0007165 // signal transduction // inferred from electronic annotation /// 0045786 // negative regulation of cell cycle // inferred from electronic annotation		0005515 // protein binding // inferred from electronic annotation	Rassf4	Ras association (RalGDS/AF-6) domain family member 4	6.7874	6.78749	6.7876	6.78741	6.78775	6.78809	6.78789	6.78779	0.000810811	299.106	259
1384187_at	0006810 // transport // inferred from electronic annotation /// 0006886 // intracellular protein transport // inferred from electronic annotation /// 0015031 // protein transport // inferred from electronic annotation /// 0016192 // vesicle-mediated transport // inferred from electronic annotation	0005829 // cytosol // inferred from sequence or structural similarity /// 0030117 // membrane coat // inferred from electronic annotation /// 0030130 // clathrin coat of trans-Golgi network vesicle // inferred from electronic annotation /// 0030131 // clathrin adaptor complex // inferred from electronic annotation	0005515 // protein binding // inferred from electronic annotation /// 0008565 // protein transporter activity // inferred from electronic annotation	Ap1s2	adaptor-related protein complex 1, sigma 2 subunit	7.40546	7.40544	7.40546	7.40552	7.40587	7.40591	7.40576	7.40586	0.000811538	300.071	260
1368224_at	0006954 // inflammatory response // inferred from expression pattern /// 0034097 // response to cytokine stimulus // inferred from sequence or structural similarity /// 0043434 // response to peptide hormone stimulus // inferred from sequence or structural similarity	0000267 // cell fraction // inferred from direct assay /// 0005576 // extracellular region // inferred from electronic annotation /// 0005576 // extracellular region // inferred from sequence or structural similarity	0004866 // endopeptidase inhibitor activity // inferred from electronic annotation /// 0004867 // serine-type endopeptidase inhibitor activity // inferred from electronic annotation /// 0005515 // protein binding // inferred from sequence or structural similarity	Serpina3n	serine (or cysteine) peptidase inhibitor, clade A, member 3N	6.15123	6.15122	6.15131	6.15121	6.15158	6.15172	6.15159	6.15157	0.000831418	303.182	261
1390707_at	0008277 // regulation of G-protein coupled receptor protein signaling pathway // traceable author statement /// 0009968 // negative regulation of signal transduction // inferred from electronic annotation		0000166 // nucleotide binding // inferred from electronic annotation /// 0003676 // nucleic acid binding // inferred from electronic annotation /// 0004871 // signal transducer activity // inferred from electronic annotation /// 0005096 // GTPase activator activity // traceable author statement /// 0005515 // protein binding // inferred from sequence or structural similarity	Rgs10	regulator of G-protein signaling 10	7.57909	7.57904	7.57896	7.57905	7.57941	7.57957	7.57937	7.57929	0.000839695	304.286	262
1389966_at	0009749 // response to glucose stimulus // inferred from expression pattern		0004867 // serine-type endopeptidase inhibitor activity // inferred from electronic annotation	Col6a3	procollagen, type VI, alpha 3	9.30118	9.30108	9.30104	9.30126	9.30151	9.30154	9.30149	9.3015	0.000836502	304.312	263
1379345_at	0007155 // cell adhesion // inferred from electronic annotation	0005604 // basement membrane // inferred from sequence or structural similarity /// 0031012 // extracellular matrix // inferred from electronic annotation	0005198 // structural molecule activity // inferred from electronic annotation /// 0005488 // binding // inferred from electronic annotation	Col15a1	collagen, type XV, alpha 1	6.59548	6.59544	6.5954	6.59541	6.59581	6.59598	6.59567	6.59577	0.000844697	306.475	264
1367594_at	0001974 // blood vessel remodeling // inferred from expression pattern /// 0019800 // peptide cross-linking via chondroitin 4-sulfate glycosaminoglycan // inferred from sequence or structural similarity	0005576 // extracellular region // inferred from electronic annotation /// 0005578 // proteinaceous extracellular matrix // inferred from electronic annotation /// 0005737 // cytoplasm // inferred from sequence or structural similarity /// 0030133 // transport vesicle // inferred from sequence or structural similarity /// 0031012 // extracellular matrix // inferred from sequence or structural sim…	0005515 // protein binding // inferred from electronic annotation /// 0005539 // glycosaminoglycan binding // inferred from sequence or structural similarity /// 0050840 // extracellular matrix binding // inferred from sequence or structural similarity	Bgn	biglycan	9.86024	9.86033	9.86024	9.86026	9.86062	9.8607	9.86063	9.86057	0.000875472	309.472	265
1369958_at	0001525 // angiogenesis // inferred from electronic annotation /// 0006810 // transport // inferred from electronic annotation /// 0006915 // apoptosis // inferred from electronic annotation /// 0006927 // transformed cell apoptosis // inferred from sequence or structural similarity /// 0007049 // cell cycle // inferred from electronic annotation /// 0007155 // cell adhesion // inferred from sequ…	0005622 // intracellular // inferred from electronic annotation /// 0005624 // membrane fraction // inferred from sequence or structural similarity /// 0005625 // soluble fraction // inferred from sequence or structural similarity /// 0005634 // nucleus // inferred from sequence or structural similarity /// 0005634 // nucleus // inferred from electronic annotation /// 0005768 // endosome // infer…	0000166 // nucleotide binding // inferred from electronic annotation /// 0005515 // protein binding // inferred from electronic annotation /// 0005515 // protein binding // inferred from sequence or structural similarity /// 0005525 // GTP binding // traceable author statement /// 0005525 // GTP binding // inferred from electronic annotation /// 0019003 // GDP binding // inferred from sequence or…	Rhob	ras homolog gene family, member B	9.73632	9.73627	9.73607	9.73587	9.73697	9.73678	9.73632	9.73656	0.000924812	314.374	266
1383357_a_at				Rell1	RELT-like 1	9.1395	9.13947	9.13952	9.13944	9.13992	9.13986	9.13972	9.13983	0.000925094	315.156	267
1380822_at						6.18858	6.18861	6.18862	6.18868	6.18897	6.18901	6.18897	6.18893	0.000925373	316.269	268
1371518_at	0007155 // cell adhesion // inferred from electronic annotation /// 0007160 // cell-matrix adhesion // inferred from electronic annotation /// 0007160 // cell-matrix adhesion // inferred from sequence or structural similarity /// 0010811 // positive regulation of cell-substrate adhesion // inferred from sequence or structural similarity /// 0030198 // extracellular matrix organization // inferred…	0005576 // extracellular region // inferred from electronic annotation /// 0005578 // proteinaceous extracellular matrix // inferred from sequence or structural similarity /// 0005578 // proteinaceous extracellular matrix // inferred from electronic annotation /// 0005604 // basement membrane // inferred from electronic annotation /// 0005604 // basement membrane // inferred from sequence or stru…	0005515 // protein binding // inferred from electronic annotation /// 0005515 // protein binding // inferred from sequence or structural similarity /// 0050840 // extracellular matrix binding // inferred from sequence or structural similarity	Nid1	Nidogen 1	10.3633	10.3635	10.3635	10.3634	10.3638	10.3638	10.3637	10.3638	0.000947955	318.099	269
1367791_at	0006810 // transport // inferred from electronic annotation /// 0006886 // intracellular protein transport // inferred from electronic annotation /// 0007186 // G-protein coupled receptor protein signaling pathway // inferred from sequence or structural similarity /// 0008277 // regulation of G-protein coupled receptor protein signaling pathway // inferred from electronic annotation	0005615 // extracellular space // inferred from direct assay /// 0016020 // membrane // inferred from electronic annotation /// 0016021 // integral to membrane // inferred from electronic annotation /// 0043235 // receptor complex // inferred by curator	0001664 // G-protein-coupled receptor binding // non-traceable author statement /// 0004872 // receptor activity // inferred from electronic annotation /// 0008565 // protein transporter activity // inferred from electronic annotation /// 0015027 // coreceptor, soluble ligand activity // inferred from direct assay /// 0015027 // coreceptor, soluble ligand activity // inferred from mutant phenotyp…	Ramp1	receptor (G protein-coupled) activity modifying protein 1	6.45232	6.45235	6.45219	6.45235	6.45267	6.45279	6.45261	6.45255	0.000944444	318.377	270
1398616_at	0006810 // transport // inferred from electronic annotation /// 0006886 // intracellular protein transport // inferred from electronic annotation /// 0015031 // protein transport // inferred from electronic annotation /// 0016192 // vesicle-mediated transport // inferred from electronic annotation	0005829 // cytosol // inferred from sequence or structural similarity /// 0030117 // membrane coat // inferred from electronic annotation /// 0030130 // clathrin coat of trans-Golgi network vesicle // inferred from electronic annotation /// 0030131 // clathrin adaptor complex // inferred from electronic annotation	0005515 // protein binding // inferred from electronic annotation /// 0008565 // protein transporter activity // inferred from electronic annotation	Ap1s2	adaptor-related protein complex 1, sigma 2 subunit	7.56172	7.56165	7.5617	7.56179	7.56213	7.56219	7.56196	7.56199	0.000944649	319.137	271
1371700_at	0007165 // signal transduction // inferred from electronic annotation		0005102 // receptor binding // inferred from electronic annotation	Mfap4	microfibrillar-associated protein 4	7.07887	7.07877	7.07875	7.07901	7.07931	7.07929	7.07907	7.07922	0.000944853	320.581	272
1389413_at		0016021 // integral to membrane // inferred from electronic annotation		Evi2a	ecotropic viral integration site 2A	6.93766	6.93764	6.93773	6.93762	6.93793	6.93811	6.93798	6.93799	0.000974359	322.771	273
1381228_at						7.48367	7.48363	7.48357	7.48376	7.48409	7.48413	7.48392	7.4839	0.000970803	323.148	274
1382622_at			0004869 // cysteine protease inhibitor activity // inferred from electronic annotation	Cst7	cystatin F (leukocystatin)	6.70974	6.70973	6.70937	6.70967	6.70995	6.71016	6.70991	6.70994	0.000967273	323.218	275
1379365_at	0006955 // immune response // inferred from electronic annotation /// 0006955 // immune response // inferred from mutant phenotype	0005576 // extracellular region // inferred from electronic annotation	0005125 // cytokine activity // inferred from electronic annotation /// 0008009 // chemokine activity // inferred from electronic annotation /// 0008009 // chemokine activity // inferred from mutant phenotype /// 0042379 // chemokine receptor binding // traceable author statement	Cxcl11	chemokine (C-X-C motif) ligand 11	8.70345	8.70338	8.70331	8.70338	8.70369	8.70374	8.70368	8.70374	0.000971014	324.02	276
1387883_a_at	0001649 // osteoblast differentiation // inferred from expression pattern /// 0007010 // cytoskeleton organization // inferred from electronic annotation /// 0030036 // actin cytoskeleton organization // inferred from electronic annotation /// 0030334 // regulation of cell migration // inferred from sequence or structural similarity /// 0042989 // sequestering of actin monomers // inferred from e…	0005634 // nucleus // inferred from sequence or structural similarity /// 0005737 // cytoplasm // inferred from electronic annotation /// 0005829 // cytosol // inferred from sequence or structural similarity /// 0005856 // cytoskeleton // inferred from electronic annotation	0003779 // actin binding // inferred from electronic annotation /// 0005515 // protein binding // inferred from sequence or structural similarity	Tmsb4x	thymosin beta 4, X-linked	12.9814	12.9814	12.9813	12.9815	12.9818	12.9818	12.9817	12.9817	0.00102527	327.654	277
1369290_at	0002437 // inflammatory response to antigenic stimulus // inferred from expression pattern /// 0006952 // defense response // inferred from sequence or structural similarity /// 0007165 // signal transduction // inferred from electronic annotation /// 0007186 // G-protein coupled receptor protein signaling pathway // inferred from electronic annotation /// 0019059 // initiation of viral infection…	0005768 // endosome // inferred from direct assay /// 0005886 // plasma membrane // inferred from electronic annotation /// 0009897 // external side of plasma membrane // inferred from sequence or structural similarity /// 0016020 // membrane // inferred from electronic annotation /// 0016021 // integral to membrane // inferred from electronic annotation	0003779 // actin binding // inferred from sequence or structural similarity /// 0004871 // signal transducer activity // inferred from electronic annotation /// 0004872 // receptor activity // inferred from electronic annotation /// 0004930 // G-protein coupled receptor activity // inferred from electronic annotation /// 0005515 // protein binding // inferred from sequence or structural similarit…	Ccr5	chemokine (C-C motif) receptor 5	6.21416	6.21395	6.21417	6.21427	6.21436	6.21465	6.21453	6.21443	0.00104676	328.647	278
1371803_at	0001573 // ganglioside metabolic process // inferred from direct assay /// 0006689 // ganglioside catabolic process // inferred from sequence or structural similarity /// 0006869 // lipid transport // inferred from direct assay /// 0006944 // membrane fusion // inferred from direct assay /// 0007611 // learning or memory // inferred from sequence or structural similarity /// 0009313 // oligosacch…	0005737 // cytoplasm // inferred from direct assay /// 0005739 // mitochondrion // inferred from sequence or structural similarity /// 0005764 // lysosome // inferred from direct assay /// 0005889 // hydrogen:potassium-exchanging ATPase complex // inferred from direct assay /// 0009898 // internal side of plasma membrane // inferred from direct assay /// 0045179 // apical cortex // inferred from …	0004563 // beta-N-acetylhexosaminidase activity // inferred from sequence or structural similarity /// 0005319 // lipid transporter activity // inferred from direct assay /// 0008047 // enzyme activator activity // inferred from sequence or structural similarity /// 0008289 // lipid binding // inferred by curator /// 0016004 // phospholipase activator activity // inferred from direct assay /// 00…	Gm2a	GM2 ganglioside activator	8.74418	8.74416	8.74414	8.74394	8.74435	8.7446	8.74444	8.74439	0.00104659	329.273	279
1370080_at	0001525 // angiogenesis // inferred from direct assay /// 0001666 // response to hypoxia // inferred from expression pattern /// 0002246 // healing during inflammatory response // inferred from sequence or structural similarity /// 0006644 // phospholipid metabolic process // traceable author statement /// 0006788 // heme oxidation // inferred from electronic annotation /// 0006788 // heme oxidat…	0005634 // nucleus // inferred from direct assay /// 0005634 // nucleus // inferred from sequence or structural similarity /// 0005730 // nucleolus // inferred from direct assay /// 0005783 // endoplasmic reticulum // inferred from electronic annotation /// 0005783 // endoplasmic reticulum // inferred from direct assay /// 0005792 // microsome // inferred from electronic annotation /// 0005792 //…	0004392 // heme oxygenase (decyclizing) activity // inferred from direct assay /// 0004392 // heme oxygenase (decyclizing) activity // inferred from electronic annotation /// 0004392 // heme oxygenase (decyclizing) activity // traceable author statement /// 0004630 // phospholipase D activity // inferred from direct assay /// 0004871 // signal transducer activity // inferred from sequence or stru…	Hmox1	heme oxygenase (decycling) 1	7.16533	7.16551	7.16539	7.16513	7.16566	7.16595	7.16563	7.16562	0.00104286	329.417	280
1376835_at	0042942 // D-serine transport // inferred from mutant phenotype	0005794 // Golgi apparatus // inferred from direct assay /// 0048471 // perinuclear region of cytoplasm // inferred from direct assay	0005515 // protein binding // inferred from sequence or structural similarity	Nfkbie	Nuclear factor of kappa light polypeptide gene enhancer in B-cells inhibitor, epsilon	7.83602	7.83598	7.83593	7.83604	7.83631	7.83641	7.83627	7.83628	0.00104982	330.767	281
1373035_at						8.31891	8.31883	8.31885	8.31883	8.31943	8.31943	8.31904	8.31903	0.0010461	331.015	282
1368871_at	0000165 // MAPKKK cascade // inferred from direct assay /// 0000165 // MAPKKK cascade // inferred from electronic annotation /// 0000186 // activation of MAPKK activity // inferred from direct assay /// 0000209 // protein polyubiquitination // inferred from mutant phenotype /// 0006468 // protein amino acid phosphorylation // inferred from direct assay /// 0006468 // protein amino acid phosphoryl…	0005624 // membrane fraction // inferred from direct assay /// 0005737 // cytoplasm // inferred from direct assay /// 0005829 // cytosol // inferred from sequence or structural similarity /// 0005856 // cytoskeleton // inferred from direct assay /// 0016020 // membrane // inferred from electronic annotation	0000166 // nucleotide binding // inferred from electronic annotation /// 0000287 // magnesium ion binding // inferred from electronic annotation /// 0004672 // protein kinase activity // inferred from electronic annotation /// 0004674 // protein serine/threonine kinase activity // inferred from electronic annotation /// 0004706 // JUN kinase kinase kinase activity // inferred from direct assay //…	Map3k1	mitogen activated protein kinase kinase kinase 1	7.93799	7.93809	7.93793	7.93797	7.93842	7.93848	7.9382	7.93824	0.00105654	332.544	283
1389873_at	0006508 // proteolysis // inferred from electronic annotation /// 0006917 // induction of apoptosis // inferred from mutant phenotype /// 0006919 // caspase activation // inferred from sequence or structural similarity /// 0006954 // inflammatory response // inferred from sequence or structural similarity /// 0033209 // tumor necrosis factor-mediated signaling pathway // inferred from sequence or…	0005576 // extracellular region // inferred from sequence or structural similarity /// 0005622 // intracellular // inferred from electronic annotation /// 0005737 // cytoplasm // inferred from sequence or structural similarity /// 0005829 // cytosol // inferred from sequence or structural similarity	0004197 // cysteine-type endopeptidase activity // inferred from electronic annotation /// 0005515 // protein binding // inferred from sequence or structural similarity /// 0005515 // protein binding // inferred from electronic annotation /// 0032090 // Pyrin domain binding // inferred from sequence or structural similarity /// 0042803 // protein homodimerization activity // inferred from sequenc…	Pycard	PYD and CARD domain containing	7.70953	7.70949	7.70952	7.70948	7.70979	7.70989	7.70983	7.70977	0.00108803	334.303	284
1378480_at						8.168	8.16791	8.16821	8.16818	8.16835	8.16852	8.16836	8.16844	0.00108772	335.038	285
1372565_at	0001558 // regulation of cell growth // inferred from electronic annotation /// 0006508 // proteolysis // inferred from electronic annotation	0005576 // extracellular region // inferred from electronic annotation	0003824 // catalytic activity // inferred from electronic annotation /// 0004252 // serine-type endopeptidase activity // inferred from electronic annotation /// 0005515 // protein binding // inferred from electronic annotation /// 0005520 // insulin-like growth factor binding // inferred from electronic annotation	Htra3	HtrA serine peptidase 3	7.35592	7.35586	7.35582	7.35594	7.35622	7.35618	7.35623	7.35617	0.00108392	335.29	286
1383658_at		0005764 // lysosome // inferred from direct assay /// 0016021 // integral to membrane // inferred from electronic annotation		Laptm5	lysosomal multispanning membrane protein 5	8.04424	8.04423	8.0442	8.04426	8.04457	8.04476	8.04451	8.04441	0.00108362	335.974	287
1387050_s_at	0001938 // positive regulation of endothelial cell proliferation // inferred from direct assay /// 0006953 // acute-phase response // inferred from electronic annotation /// 0006954 // inflammatory response // inferred from electronic annotation /// 0007596 // blood coagulation // inferred from electronic annotation /// 0042130 // negative regulation of T cell proliferation // inferred from direc…	0005576 // extracellular region // inferred from electronic annotation /// 0005615 // extracellular space // inferred from direct assay /// 0005792 // microsome // inferred from direct assay /// 0043204 // perikaryon // inferred from direct assay	0002020 // protease binding // inferred from physical interaction /// 0004866 // endopeptidase inhibitor activity // inferred from electronic annotation /// 0004869 // cysteine protease inhibitor activity // inferred from direct assay /// 0004869 // cysteine protease inhibitor activity // inferred from electronic annotation	Kng1 /// Kng1l1 /// Kng2	kininogen 1 /// kininogen 1-like 1 /// kininogen 2	6.58964	6.58954	6.58958	6.5896	6.58989	6.59	6.58991	6.58981	0.00110417	338.912	288
1379482_at				Tm6sf1	transmembrane 6 superfamily member 1	6.96208	6.96189	6.96197	6.96205	6.96228	6.96232	6.96232	6.96231	0.00111419	339.826	289
1386987_at	0010332 // response to gamma radiation // inferred from expression pattern /// 0019221 // cytokine-mediated signaling pathway // inferred from sequence or structural similarity /// 0031018 // endocrine pancreas development // inferred from sequence or structural similarity /// 0032496 // response to lipopolysaccharide // inferred from expression pattern /// 0032722 // positive regulation of chemo…	0005576 // extracellular region // inferred from sequence or structural similarity /// 0005615 // extracellular space // inferred from direct assay /// 0005896 // interleukin-6 receptor complex // inferred from sequence or structural similarity /// 0016020 // membrane // inferred from electronic annotation /// 0016021 // integral to membrane // inferred from electronic annotation /// 0016324 // a…	0004872 // receptor activity // inferred from electronic annotation /// 0004896 // cytokine receptor activity // inferred from electronic annotation /// 0004897 // ciliary neurotrophic factor receptor activity // inferred from sequence or structural similarity /// 0004915 // interleukin-6 receptor activity // inferred from mutant phenotype /// 0004915 // interleukin-6 receptor activity // inferre…	Il6ra	interleukin 6 receptor, alpha	6.80369	6.80366	6.80362	6.80363	6.80393	6.8041	6.80394	6.80388	0.00111724	340.762	290
1397769_at						6.74449	6.74454	6.74462	6.74452	6.74488	6.74504	6.74474	6.74483	0.00112028	340.963	291
1391022_at		0005578 // proteinaceous extracellular matrix // inferred from electronic annotation /// 0005604 // basement membrane // inferred from sequence or structural similarity	0032403 // protein complex binding // inferred from direct assay	Lamb3	laminin, beta 3	6.67895	6.67897	6.67909	6.67902	6.67929	6.67944	6.67922	6.67934	0.00113014	342.905	292
1371487_at	0045454 // cell redox homeostasis // inferred from electronic annotation		0009055 // electron carrier activity // inferred from electronic annotation /// 0015035 // protein disulfide oxidoreductase activity // inferred from electronic annotation	Sh3bgrl3	SH3 domain binding glutamic acid-rich protein-like 3	8.83908	8.83908	8.83906	8.83907	8.8394	8.83952	8.83932	8.83929	0.00114335	343.79	293
1368321_at	0000122 // negative regulation of transcription from RNA polymerase II promoter // inferred from sequence or structural similarity /// 0006350 // transcription // inferred from electronic annotation /// 0006355 // regulation of transcription, DNA-dependent // inferred from sequence or structural similarity /// 0006355 // regulation of transcription, DNA-dependent // inferred from electronic annot…	0005622 // intracellular // inferred from electronic annotation /// 0005634 // nucleus // inferred from direct assay /// 0005634 // nucleus // inferred from sequence or structural similarity /// 0005634 // nucleus // inferred from electronic annotation	0003676 // nucleic acid binding // inferred from electronic annotation /// 0003677 // DNA binding // inferred from electronic annotation /// 0003690 // double-stranded DNA binding // inferred from direct assay /// 0003700 // transcription factor activity // inferred from mutant phenotype /// 0003700 // transcription factor activity // inferred from sequence or structural similarity /// 0008270 //…	Egr1	early growth response 1	8.34783	8.3484	8.34823	8.34774	8.34911	8.34842	8.34836	8.34873	0.00114966	345.604	294
1368167_at	0006508 // proteolysis // inferred from electronic annotation /// 0019886 // antigen processing and presentation of exogenous peptide antigen via MHC class II // inferred from sequence or structural similarity /// 0019886 // antigen processing and presentation of exogenous peptide antigen via MHC class II // inferred from direct assay	0005768 // endosome // inferred from sequence or structural similarity /// 0005768 // endosome // inferred from direct assay /// 0005768 // endosome // inferred from electronic annotation	0004190 // aspartic-type endopeptidase activity // inferred from sequence or structural similarity /// 0004190 // aspartic-type endopeptidase activity // inferred from direct assay /// 0004190 // aspartic-type endopeptidase activity // inferred from electronic annotation /// 0008233 // peptidase activity // inferred from electronic annotation /// 0016787 // hydrolase activity // inferred from ele…	Ctse	cathepsin E	7.02407	7.0241	7.02415	7.02419	7.02436	7.02439	7.02441	7.0246	0.00114576	345.693	295
1383391_a_at	0006508 // proteolysis // inferred from electronic annotation /// 0006956 // complement activation // inferred from electronic annotation /// 0006957 // complement activation, alternative pathway // inferred from sequence or structural similarity /// 0007584 // response to nutrient // inferred from expression pattern	0005576 // extracellular region // inferred from electronic annotation /// 0005576 // extracellular region // inferred from sequence or structural similarity	0003824 // catalytic activity // inferred from electronic annotation /// 0004252 // serine-type endopeptidase activity // inferred from electronic annotation /// 0005515 // protein binding // inferred from direct assay	C2	complement component 2	6.74268	6.7427	6.74255	6.74264	6.74297	6.74306	6.74295	6.74281	0.00123986	353.686	296
1372006_at						8.48839	8.48846	8.48859	8.4885	8.4888	8.48884	8.48875	8.48874	0.00127946	356.571	297
1370177_at	0002860 // positive regulation of natural killer cell mediated cytotoxicity directed against tumor cell target // inferred from sequence or structural similarity /// 0016337 // cell-cell adhesion // inferred from sequence or structural similarity /// 0016477 // cell migration // inferred from sequence or structural similarity /// 0042271 // susceptibility to natural killer cell mediated cytotoxic…	0005886 // plasma membrane // inferred from sequence or structural similarity /// 0009986 // cell surface // inferred from sequence or structural similarity /// 0016020 // membrane // inferred from electronic annotation /// 0016021 // integral to membrane // inferred from electronic annotation	0001618 // viral receptor activity // inferred from mutant phenotype /// 0004872 // receptor activity // inferred from electronic annotation /// 0005515 // protein binding // inferred from sequence or structural similarity /// 0050839 // cell adhesion molecule binding // inferred from sequence or structural similarity	PVR	poliovirus receptor	6.63608	6.63603	6.63611	6.63601	6.63639	6.63645	6.63628	6.63629	0.00127852	356.627	298
1370290_at	0007017 // microtubule-based process // inferred from sequence or structural similarity /// 0007017 // microtubule-based process // inferred from electronic annotation /// 0007018 // microtubule-based movement // inferred from electronic annotation /// 0051225 // spindle assembly // inferred from sequence or structural similarity /// 0051258 // protein polymerization // inferred from electronic a…	0005874 // microtubule // inferred from sequence or structural similarity /// 0005874 // microtubule // inferred from electronic annotation /// 0043234 // protein complex // inferred from electronic annotation	0000166 // nucleotide binding // inferred from electronic annotation /// 0003924 // GTPase activity // inferred from electronic annotation /// 0005198 // structural molecule activity // inferred from electronic annotation /// 0005200 // structural constituent of cytoskeleton // inferred from sequence or structural similarity /// 0005525 // GTP binding // inferred from electronic annotation /// 00…	Tubb5	tubulin, beta 5	8.65979	8.65981	8.65984	8.65987	8.66014	8.66023	8.66003	8.66008	0.00128762	357.98	299
1375936_at	0007156 // homophilic cell adhesion // inferred from electronic annotation	0016020 // membrane // inferred from electronic annotation	0005509 // calcium ion binding // inferred from electronic annotation	Dsc2	desmocollin 2	6.39017	6.39012	6.39006	6.39012	6.39052	6.39046	6.39034	6.39032	0.00130333	360.234	300
1387892_at	0007017 // microtubule-based process // inferred from sequence or structural similarity /// 0007017 // microtubule-based process // inferred from electronic annotation /// 0007018 // microtubule-based movement // inferred from electronic annotation /// 0051225 // spindle assembly // inferred from sequence or structural similarity /// 0051258 // protein polymerization // inferred from electronic a…	0005874 // microtubule // inferred from sequence or structural similarity /// 0005874 // microtubule // inferred from electronic annotation /// 0043234 // protein complex // inferred from electronic annotation	0000166 // nucleotide binding // inferred from electronic annotation /// 0003924 // GTPase activity // inferred from electronic annotation /// 0005198 // structural molecule activity // inferred from electronic annotation /// 0005200 // structural constituent of cytoskeleton // inferred from sequence or structural similarity /// 0005525 // GTP binding // inferred from electronic annotation /// 00…	Tubb5	tubulin, beta 5	8.99284	8.9929	8.99288	8.99285	8.9932	8.99329	8.99302	8.99313	0.0013289	362.563	301
1392922_at						7.99991	7.99993	7.99993	7.99995	8.00021	8.00025	8.00021	8.00014	0.00134437	364.378	302
1383516_at	0007165 // signal transduction // inferred from electronic annotation /// 0007567 // parturition // traceable author statement		0005102 // receptor binding // inferred from electronic annotation /// 0008233 // peptidase activity // traceable author statement	Fgl2	fibrinogen-like 2	7.11843	7.1183	7.11829	7.11846	7.1187	7.11855	7.11866	7.11873	0.00133993	364.445	303
1385625_at	0007596 // blood coagulation // inferred from electronic annotation	0016020 // membrane // inferred from electronic annotation	0004888 // transmembrane receptor activity // inferred from electronic annotation /// 0005509 // calcium ion binding // inferred from electronic annotation	Efemp2	EGF-containing fibulin-like extracellular matrix protein 2	7.8177	7.81768	7.81761	7.81768	7.81795	7.818	7.8179	7.81792	0.00135855	365.816	304
1370967_at			0003823 // antigen binding // inferred from electronic annotation			6.30332	6.30334	6.30334	6.30335	6.30351	6.30371	6.30365	6.3036	0.00136066	366.311	305
1387995_a_at	0008285 // negative regulation of cell proliferation // inferred from sequence or structural similarity /// 0009607 // response to biotic stimulus // inferred from electronic annotation	0005794 // Golgi apparatus // inferred from sequence or structural similarity /// 0005886 // plasma membrane // inferred from sequence or structural similarity /// 0016020 // membrane // inferred from electronic annotation /// 0016021 // integral to membrane // inferred from electronic annotation /// 0016023 // cytoplasmic membrane-bounded vesicle // inferred from sequence or structural similarity		Ifitm3	interferon induced transmembrane protein 3	10.2756	10.2755	10.2756	10.2756	10.2758	10.276	10.2758	10.2758	0.00137582	368.444	306
1368658_at	0007259 // JAK-STAT cascade // inferred from direct assay /// 0007275 // multicellular organismal development // inferred from electronic annotation /// 0007399 // nervous system development // inferred from direct assay /// 0007399 // nervous system development // inferred from electronic annotation /// 0008284 // positive regulation of cell proliferation // inferred from direct assay /// 000828…	0005615 // extracellular space // inferred from sequence or structural similarity /// 0005634 // nucleus // inferred from direct assay /// 0005737 // cytoplasm // inferred from electronic annotation /// 0005829 // cytosol // inferred from direct assay /// 0030424 // axon // inferred from direct assay /// 0032838 // cell projection cytoplasm // inferred from direct assay /// 0043025 // cell soma /…	0005125 // cytokine activity // inferred from direct assay /// 0005127 // ciliary neurotrophic factor receptor binding // inferred from physical interaction /// 0005138 // interleukin-6 receptor binding // inferred from sequence or structural similarity /// 0005515 // protein binding // inferred from sequence or structural similarity /// 0008083 // growth factor activity // inferred from electron…	Cntf	ciliary neurotrophic factor	7.45409	7.45414	7.45421	7.45418	7.45446	7.45449	7.45436	7.45442	0.00138762	369.573	307
1389409_at			0008270 // zinc ion binding // inferred from electronic annotation /// 0046872 // metal ion binding // inferred from electronic annotation	Tes	testis derived transcript	7.51749	7.5176	7.51755	7.51755	7.51773	7.51795	7.51785	7.51779	0.00139286	370.43	308
1388340_at		0005634 // nucleus // inferred from electronic annotation /// 0005739 // mitochondrion // inferred from electronic annotation		Ns5atp9	NS5A (hepatitis C virus) transactivated protein 9	6.70867	6.70873	6.70863	6.7087	6.70903	6.70906	6.70885	6.70891	0.00140129	370.989	309
1373970_at		0005576 // extracellular region // inferred from electronic annotation /// 0005615 // extracellular space // inferred from electronic annotation	0005125 // cytokine activity // inferred from electronic annotation /// 0005125 // cytokine activity // inferred from sequence or structural similarity /// 0005515 // protein binding // inferred from sequence or structural similarity	Il33	interleukin 33	9.6733	9.67317	9.67335	9.67332	9.67349	9.67355	9.67355	9.67365	0.00140323	372.924	310
1369953_a_at	0001666 // response to hypoxia // inferred from sequence or structural similarity /// 0001775 // cell activation // inferred from sequence or structural similarity /// 0001959 // regulation of cytokine mediated signaling pathway // inferred from sequence or structural similarity /// 0002237 // response to molecule of bacterial origin // inferred from sequence or structural similarity /// 0002329 …	0005624 // membrane fraction // inferred from sequence or structural similarity /// 0005886 // plasma membrane // inferred from electronic annotation /// 0005886 // plasma membrane // inferred from sequence or structural similarity /// 0009897 // external side of plasma membrane // inferred from direct assay /// 0009897 // external side of plasma membrane // inferred from sequence or structural s…	0005515 // protein binding // inferred from sequence or structural similarity /// 0019901 // protein kinase binding // inferred from sequence or structural similarity /// 0030246 // carbohydrate binding // inferred from sequence or structural similarity /// 0030296 // protein tyrosine kinase activator activity // inferred from sequence or structural similarity /// 0043499 // eukaryotic cell surfa…	Cd24	CD24 molecule	11.6429	11.643	11.643	11.6429	11.6432	11.6432	11.6432	11.6432	0.00140193	373.021	311
1393252_at						6.73975	6.7398	6.73972	6.73978	6.74009	6.74008	6.73997	6.73998	0.00141346	374.144	312
1374204_at	0006511 // ubiquitin-dependent protein catabolic process // inferred from electronic annotation /// 0007242 // intracellular signaling cascade // inferred from electronic annotation			Wsb1	WD repeat and SOCS box-containing 1	9.8048	9.80445	9.80444	9.80417	9.80523	9.80482	9.8048	9.80496	0.00140895	374.153	313
1369955_at	0001568 // blood vessel development // inferred from sequence or structural similarity /// 0003007 // heart morphogenesis // inferred from sequence or structural similarity /// 0007155 // cell adhesion // inferred from electronic annotation /// 0007155 // cell adhesion // inferred from sequence or structural similarity /// 0030199 // collagen fibril organization // inferred from sequence or struc…	0005576 // extracellular region // inferred from electronic annotation /// 0005578 // proteinaceous extracellular matrix // inferred from electronic annotation /// 0005581 // collagen // inferred from electronic annotation /// 0005581 // collagen // inferred from sequence or structural similarity /// 0005588 // collagen type V // inferred from sequence or structural similarity /// 0005588 // coll…	0005198 // structural molecule activity // inferred from electronic annotation /// 0005201 // extracellular matrix structural constituent // inferred from electronic annotation /// 0005201 // extracellular matrix structural constituent // inferred from sequence or structural similarity /// 0005515 // protein binding // inferred from sequence or structural similarity /// 0008201 // heparin binding…	Col5a1	collagen, type V, alpha 1	7.85555	7.85552	7.85555	7.85555	7.85579	7.85591	7.85575	7.85578	0.00141401	376.768	314
1392477_at	0006355 // regulation of transcription, DNA-dependent // inferred from electronic annotation /// 0007411 // axon guidance // inferred from sequence or structural similarity /// 0007517 // muscle development // inferred from sequence or structural similarity /// 0007638 // mechanosensory behavior // inferred from sequence or structural similarity /// 0045941 // positive regulation of transcription…	0005634 // nucleus // inferred from electronic annotation	0003700 // transcription factor activity // inferred from electronic annotation /// 0016563 // transcription activator activity // inferred from sequence or structural similarity /// 0043565 // sequence-specific DNA binding // inferred from electronic annotation	Etv1	ets variant 1	9.86896	9.86896	9.86893	9.86867	9.86927	9.869	9.86916	9.86938	0.00142222	377.656	315
1368534_at	0001986 // negative regulation of the force of heart contraction during baroreceptor response to increased systemic arterial blood pressure // inferred from sequence or structural similarity /// 0001994 // norepinephrine-epinephrine vasoconstriction involved in regulation of systemic arterial blood pressure // inferred from sequence or structural similarity /// 0007165 // signal transduction // i…	0005886 // plasma membrane // inferred from electronic annotation /// 0016020 // membrane // inferred from electronic annotation /// 0016021 // integral to membrane // inferred from electronic annotation	0004871 // signal transducer activity // inferred from electronic annotation /// 0004872 // receptor activity // inferred from electronic annotation /// 0004930 // G-protein coupled receptor activity // inferred from electronic annotation /// 0004935 // adrenoceptor activity // inferred from electronic annotation /// 0004937 // alpha1-adrenergic receptor activity // inferred from direct assay ///…	Adra1d	adrenergic, alpha-1D-, receptor	6.62061	6.62063	6.62054	6.6206	6.62086	6.6209	6.62084	6.62083	0.00142089	377.75	316
1374544_at				MGC112715	platelet receptor Gi24	7.1178	7.11756	7.11738	7.11778	7.11818	7.11832	7.11821	7.11779	0.0014164	377.797	317
1387202_at	0002291 // T cell activation via T cell receptor contact with antigen bound to MHC molecule on antigen presenting cell // inferred from sequence or structural similarity /// 0002457 // T cell antigen processing and presentation // inferred from sequence or structural similarity /// 0002693 // positive regulation of cellular extravasation // inferred from sequence or structural similarity /// 0007…	0001772 // immunological synapse // inferred from sequence or structural similarity /// 0005615 // extracellular space // inferred from sequence or structural similarity /// 0005737 // cytoplasm // inferred from sequence or structural similarity /// 0005886 // plasma membrane // inferred from expression pattern /// 0005886 // plasma membrane // inferred from sequence or structural similarity /// …	0005178 // integrin binding // inferred from mutant phenotype /// 0005178 // integrin binding // inferred from sequence or structural similarity /// 0005515 // protein binding // inferred from electronic annotation /// 0005515 // protein binding // inferred from expression pattern	Icam1	intercellular adhesion molecule 1	8.27231	8.27231	8.27235	8.27233	8.27254	8.27265	8.27255	8.2726	0.00144969	380.116	318
1379935_at	0006935 // chemotaxis // inferred from electronic annotation /// 0006954 // inflammatory response // inferred from electronic annotation /// 0006955 // immune response // inferred from electronic annotation	0005576 // extracellular region // inferred from electronic annotation /// 0005615 // extracellular space // inferred from electronic annotation	0005125 // cytokine activity // inferred from electronic annotation /// 0008009 // chemokine activity // inferred from electronic annotation /// 0008201 // heparin binding // inferred from electronic annotation	Ccl7	chemokine (C-C motif) ligand 7	6.20842	6.20863	6.20853	6.20857	6.20876	6.2088	6.20885	6.2088	0.00145768	381.04	319
1371691_at	0001523 // retinoid metabolic process // inferred from sequence or structural similarity		0004872 // receptor activity // inferred from electronic annotation	Rarres2	retinoic acid receptor responder (tazarotene induced) 2	9.45498	9.455	9.45505	9.45495	9.45538	9.45535	9.45515	9.45519	0.00145312	381.252	320
1370987_at	0001562 // response to protozoan // inferred from sequence or structural similarity /// 0001808 // negative regulation of type IV hypersensitivity // inferred from sequence or structural similarity /// 0007162 // negative regulation of cell adhesion // inferred from sequence or structural similarity /// 0007166 // cell surface receptor linked signal transduction // inferred from sequence or struc…	0001931 // uropod // inferred from sequence or structural similarity /// 0005604 // basement membrane // inferred from sequence or structural similarity /// 0005615 // extracellular space // inferred from sequence or structural similarity /// 0005887 // integral to plasma membrane // inferred from sequence or structural similarity /// 0009897 // external side of plasma membrane // inferred from s…	0005515 // protein binding // inferred from sequence or structural similarity /// 0008367 // bacterial binding // inferred from sequence or structural similarity	Spn	sialophorin	7.90772	7.90759	7.9075	7.90744	7.90787	7.90796	7.90781	7.90777	0.0014486	381.397	321
1379598_at						6.85457	6.85452	6.85459	6.85444	6.85474	6.85484	6.85478	6.85478	0.00154969	388.314	322
1373000_at				Srpx2	sushi-repeat-containing protein, X-linked 2	6.70461	6.70483	6.7049	6.70472	6.70502	6.70514	6.705	6.70502	0.00155418	388.879	323
1388673_at	0006935 // chemotaxis // inferred from sequence or structural similarity /// 0006952 // defense response // inferred from sequence or structural similarity /// 0007165 // signal transduction // inferred from electronic annotation		0004871 // signal transducer activity // inferred from electronic annotation	Lsp1	lymphocyte-specific protein 1	7.04871	7.04872	7.04881	7.04871	7.04898	7.04903	7.04897	7.04897	0.00155864	389.286	324
1368143_at	0006874 // cellular calcium ion homeostasis // inferred from sequence or structural similarity /// 0006944 // membrane fusion // inferred from direct assay /// 0007599 // hemostasis // inferred from sequence or structural similarity /// 0008283 // cell proliferation // inferred from sequence or structural similarity /// 0008360 // regulation of cell shape // inferred from sequence or structural s…	0005625 // soluble fraction // inferred from sequence or structural similarity /// 0005626 // insoluble fraction // inferred from sequence or structural similarity /// 0005634 // nucleus // inferred from sequence or structural similarity /// 0005635 // nuclear envelope // inferred from sequence or structural similarity /// 0005829 // cytosol // inferred from sequence or structural similarity /// …	0005509 // calcium ion binding // inferred from electronic annotation /// 0005515 // protein binding // inferred from sequence or structural similarity /// 0005544 // calcium-dependent phospholipid binding // inferred from direct assay /// 0005544 // calcium-dependent phospholipid binding // inferred from electronic annotation	Anxa7	annexin A7	8.93976	8.93978	8.93977	8.93973	8.94004	8.94011	8.93995	8.93997	0.00156308	390.188	325
1367676_at	0006288 // base-excision repair, DNA ligation // inferred from sequence or structural similarity /// 0006357 // regulation of transcription from RNA polymerase II promoter // inferred from sequence or structural similarity /// 0007399 // nervous system development // inferred from direct assay /// 0016481 // negative regulation of transcription // inferred from sequence or structural similarity	0000793 // condensed chromosome // inferred from sequence or structural similarity /// 0005634 // nucleus // inferred from sequence or structural similarity /// 0005634 // nucleus // inferred from electronic annotation /// 0005694 // chromosome // inferred from electronic annotation /// 0005730 // nucleolus // inferred from sequence or structural similarity /// 0005737 // cytoplasm // inferred fr…	0003677 // DNA binding // inferred from electronic annotation /// 0003690 // double-stranded DNA binding // traceable author statement /// 0005515 // protein binding // inferred from sequence or structural similarity /// 0008289 // lipid binding // inferred from direct assay /// 0008301 // DNA bending activity // inferred from sequence or structural similarity /// 0016565 // general transcription…	Hmgb2	high mobility group box 2	9.16374	9.1637	9.1636	9.16364	9.16399	9.16401	9.16383	9.1639	0.00156748	391.086	326
1392894_at	0007165 // signal transduction // inferred from electronic annotation /// 0007567 // parturition // traceable author statement		0005102 // receptor binding // inferred from electronic annotation /// 0008233 // peptidase activity // traceable author statement	Fgl2	fibrinogen-like 2	8.15404	8.15396	8.15398	8.15408	8.15428	8.15434	8.15423	8.15422	0.00159021	392.338	327
1376693_at				RGD1563091	similar to OEF2	7.71731	7.71733	7.71728	7.71732	7.71758	7.71761	7.71756	7.71747	0.00160366	393.413	328
1388494_at	0016525 // negative regulation of angiogenesis // inferred from sequence or structural similarity	0005581 // collagen // inferred from electronic annotation /// 0005587 // collagen type IV // inferred from sequence or structural similarity /// 0005604 // basement membrane // inferred from sequence or structural similarity	0005201 // extracellular matrix structural constituent // inferred from electronic annotation /// 0005488 // binding // inferred from electronic annotation	Col4a2	collagen, type IV, alpha 2	8.66258	8.66252	8.66254	8.66249	8.66278	8.66283	8.6628	8.6627	0.00162006	394.452	329
1393682_at	0006461 // protein complex assembly // traceable author statement /// 0006468 // protein amino acid phosphorylation // inferred from electronic annotation /// 0006886 // intracellular protein transport // inferred from mutant phenotype /// 0007165 // signal transduction // inferred from electronic annotation /// 0007186 // G-protein coupled receptor protein signaling pathway // inferred from elec…	0005624 // membrane fraction // inferred from direct assay /// 0005625 // soluble fraction // inferred from direct assay /// 0005634 // nucleus // inferred from electronic annotation /// 0005737 // cytoplasm // inferred from direct assay /// 0005737 // cytoplasm // inferred from electronic annotation /// 0005829 // cytosol // inferred from sequence or structural similarity /// 0005886 // plasma m…	0000166 // nucleotide binding // inferred from electronic annotation /// 0003713 // transcription coactivator activity // traceable author statement /// 0004672 // protein kinase activity // inferred from electronic annotation /// 0004674 // protein serine/threonine kinase activity // inferred from electronic annotation /// 0004683 // calmodulin-dependent protein kinase activity // traceable auth…	Cask /// Gpr34	calcium/calmodulin-dependent serine protein kinase (MAGUK family) /// G protein-coupled receptor 34	6.45334	6.45323	6.45331	6.45325	6.45356	6.45359	6.45343	6.45354	0.00167576	398.907	330
1374830_at						6.99543	6.99536	6.99547	6.99543	6.99565	6.9958	6.99574	6.99554	0.0016707	399.454	331
1377163_at	0009605 // response to external stimulus // inferred from sequence or structural similarity /// 0040007 // growth // inferred from electronic annotation /// 0046676 // negative regulation of insulin secretion // inferred from sequence or structural similarity /// 0046881 // positive regulation of follicle-stimulating hormone secretion // inferred from sequence or structural similarity /// 0046882…	0005576 // extracellular region // inferred from electronic annotation	0005179 // hormone activity // inferred from electronic annotation /// 0008083 // growth factor activity // inferred from electronic annotation /// 0042803 // protein homodimerization activity // inferred from sequence or structural similarity	Inhbb	Inhibin beta-B	6.82417	6.82413	6.82409	6.82406	6.82433	6.8244	6.82431	6.82436	0.00170181	402.232	332
1390812_a_at	0008285 // negative regulation of cell proliferation // inferred from sequence or structural similarity /// 0009725 // response to hormone stimulus // inferred from sequence or structural similarity /// 0030308 // negative regulation of cell growth // inferred from sequence or structural similarity	0005634 // nucleus // inferred from sequence or structural similarity /// 0005829 // cytosol // inferred from sequence or structural similarity	0003924 // GTPase activity // inferred from sequence or structural similarity	Rerg	RAS-like, estrogen-regulated, growth-inhibitor	7.83965	7.83964	7.83962	7.83959	7.83987	7.8399	7.83981	7.83985	0.00170571	402.812	333
1382404_at						7.0879	7.08788	7.08782	7.08772	7.08814	7.08807	7.08809	7.088	0.00171258	403.205	334
1373672_at	0006916 // anti-apoptosis // inferred from sequence or structural similarity		0004867 // serine-type endopeptidase inhibitor activity // inferred from electronic annotation /// 0005515 // protein binding // inferred from sequence or structural similarity	Serpinb9	Serine (or cysteine) peptidase inhibitor, clade B, member 9	8.34021	8.34016	8.34014	8.34022	8.34042	8.34039	8.34037	8.34049	0.00171045	403.477	335
1387908_at	0007263 // nitric oxide mediated signal transduction // inferred from direct assay /// 0007264 // small GTPase mediated signal transduction // inferred from electronic annotation	0005622 // intracellular // inferred from electronic annotation /// 0005625 // soluble fraction // inferred from direct assay /// 0005737 // cytoplasm // non-traceable author statement /// 0005886 // plasma membrane // inferred from electronic annotation /// 0016020 // membrane // inferred from electronic annotation	0000166 // nucleotide binding // inferred from electronic annotation /// 0005515 // protein binding // inferred from physical interaction /// 0005525 // GTP binding // inferred from electronic annotation	Rasd1	RAS, dexamethasone-induced 1	6.83162	6.83178	6.8317	6.83158	6.832	6.83205	6.83188	6.83183	0.00170536	403.635	336
1380596_at						7.52027	7.52028	7.52027	7.52024	7.5205	7.52055	7.52047	7.52048	0.0017092	404.203	337
1372478_at				Cmtm7	CKLF-like MARVEL transmembrane domain containing 7	7.64937	7.64934	7.64924	7.64927	7.64956	7.64973	7.64954	7.64943	0.00170414	404.38	338
1397953_at				LOC687696	similar to AMSH-family protein	7.09719	7.09711	7.0972	7.09716	7.09747	7.09744	7.09732	7.09739	0.00171091	404.85	339
1376191_at	0006629 // lipid metabolic process // inferred from electronic annotation /// 0006631 // fatty acid metabolic process // inferred from electronic annotation /// 0006693 // prostaglandin metabolic process // inferred from electronic annotation /// 0007179 // transforming growth factor beta receptor signaling pathway // inferred from sequence or structural similarity /// 0007565 // female pregnancy…	0005634 // nucleus // inferred from sequence or structural similarity /// 0005737 // cytoplasm // inferred from electronic annotation /// 0005737 // cytoplasm // inferred from sequence or structural similarity	0003824 // catalytic activity // inferred from electronic annotation /// 0003824 // catalytic activity // inferred from sequence or structural similarity /// 0004957 // prostaglandin E receptor activity // inferred from sequence or structural similarity /// 0005488 // binding // inferred from electronic annotation /// 0016404 // 15-hydroxyprostaglandin dehydrogenase (NAD+) activity // inferred fr…	Hpgd	hydroxyprostaglandin dehydrogenase 15 (NAD)	9.0087	9.00836	9.00836	9.00867	9.00881	9.00887	9.0089	9.00872	0.00172353	406.853	340
1374388_at			0005509 // calcium ion binding // inferred from electronic annotation /// 0005509 // calcium ion binding // inferred from sequence or structural similarity /// 0005515 // protein binding // inferred from sequence or structural similarity	Efhd2	EF-hand domain family, member D2	7.59222	7.59212	7.59213	7.59211	7.59235	7.59246	7.59237	7.59234	0.00172434	407.332	341
1370161_at	0010811 // positive regulation of cell-substrate adhesion // inferred from sequence or structural similarity /// 0030198 // extracellular matrix organization // inferred from sequence or structural similarity	0005576 // extracellular region // inferred from electronic annotation /// 0005604 // basement membrane // inferred from sequence or structural similarity /// 0005614 // interstitial matrix // inferred from sequence or structural similarity /// 0031012 // extracellular matrix // inferred from sequence or structural similarity /// 0043231 // intracellular membrane-bounded organelle // inferred fro…	0001968 // fibronectin binding // inferred from sequence or structural similarity /// 0005539 // glycosaminoglycan binding // inferred from sequence or structural similarity /// 0008201 // heparin binding // inferred from sequence or structural similarity	Ccdc80	coiled-coil domain containing 80	8.83832	8.83828	8.83832	8.83839	8.83861	8.83859	8.83851	8.83853	0.00172807	407.614	342
1395003_at		0016020 // membrane // inferred from electronic annotation /// 0016021 // integral to membrane // inferred from electronic annotation	0004872 // receptor activity // inferred from electronic annotation /// 0005488 // binding // inferred from electronic annotation /// 0005529 // sugar binding // inferred from electronic annotation	Clec4a1	C-type lectin domain family 4, member a1	6.93375	6.93375	6.93367	6.93374	6.93395	6.93399	6.93399	6.9339	0.00173178	407.898	343
1373025_at	0006955 // immune response // inferred from electronic annotation /// 0006958 // complement activation, classical pathway // inferred from electronic annotation /// 0030853 // negative regulation of granulocyte differentiation // inferred from sequence or structural similarity /// 0045087 // innate immune response // inferred from electronic annotation /// 0045650 // negative regulation of macrop…	0005576 // extracellular region // inferred from electronic annotation /// 0005576 // extracellular region // inferred from sequence or structural similarity /// 0005634 // nucleus // inferred from sequence or structural similarity /// 0005730 // nucleolus // inferred from sequence or structural similarity /// 0005737 // cytoplasm // inferred from sequence or structural similarity		C1qc	complement component 1, q subcomponent, C chain	7.92643	7.92641	7.92637	7.92652	7.92668	7.92677	7.92672	7.92656	0.00176163	409.49	344
1371537_at				B4galt5	UDP-Gal:betaGlcNAc beta 1,4-galactosyltransferase, polypeptide 5	7.60538	7.6054	7.60541	7.60534	7.60574	7.60577	7.60556	7.60548	0.00178841	411.168	345
1388936_at	0007156 // homophilic cell adhesion // inferred from electronic annotation /// 0016337 // cell-cell adhesion // traceable author statement	0016020 // membrane // inferred from electronic annotation	0005509 // calcium ion binding // inferred from electronic annotation	Cdh11	cadherin 11	8.51909	8.51906	8.51907	8.51928	8.51948	8.51943	8.51929	8.51945	0.00181503	413.266	346
1387770_at				Ifi27l	interferon, alpha-inducible protein 27-like	10.863	10.8628	10.8629	10.8629	10.8632	10.8634	10.863	10.8631	0.00184438	416.295	347
1387605_at	0006508 // proteolysis // inferred from electronic annotation /// 0006915 // apoptosis // traceable author statement /// 0006915 // apoptosis // inferred from electronic annotation /// 0006926 // virus-infected cell apoptosis // inferred from sequence or structural similarity /// 0030968 // endoplasmic reticulum unfolded protein response // inferred from sequence or structural similarity /// 0042…	0005622 // intracellular // inferred from electronic annotation /// 0005783 // endoplasmic reticulum // traceable author statement	0004197 // cysteine-type endopeptidase activity // inferred from electronic annotation /// 0005515 // protein binding // inferred from electronic annotation /// 0005515 // protein binding // inferred from sequence or structural similarity /// 0008233 // peptidase activity // inferred from electronic annotation /// 0008234 // cysteine-type peptidase activity // inferred from electronic annotation …	Casp12	caspase 12	6.8483	6.84836	6.84834	6.8483	6.84858	6.84861	6.84854	6.84846	0.0018477	416.837	348
1372097_at	0006350 // transcription // inferred from electronic annotation /// 0006355 // regulation of transcription, DNA-dependent // inferred from electronic annotation /// 0006955 // immune response // inferred from sequence or structural similarity /// 0030099 // myeloid cell differentiation // inferred from sequence or structural similarity	0005634 // nucleus // inferred from electronic annotation	0003700 // transcription factor activity // inferred from electronic annotation	Irf8	Interferon regulatory factor 8	7.83471	7.83472	7.83474	7.83472	7.83494	7.83492	7.83496	7.83494	0.0018682	418.944	349
1367986_at	0017148 // negative regulation of translation // non-traceable author statement	0005783 // endoplasmic reticulum // inferred from electronic annotation /// 0005789 // endoplasmic reticulum membrane // inferred from electronic annotation /// 0005794 // Golgi apparatus // inferred from electronic annotation /// 0016020 // membrane // inferred from electronic annotation /// 0016021 // integral to membrane // inferred from electronic annotation	0005515 // protein binding // inferred from physical interaction /// 0005515 // protein binding // inferred from sequence or structural similarity	Ptgfrn	prostaglandin F2 receptor negative regulator	8.28799	8.28818	8.28804	8.28797	8.28828	8.28835	8.28824	8.28827	0.00191143	421.469	350
1372935_at		0016021 // integral to membrane // inferred from electronic annotation		Tmem119	transmembrane protein 119	6.87581	6.87573	6.87573	6.87569	6.87593	6.87601	6.87598	6.87592	0.00194017	424.003	351
1393641_at	0007242 // intracellular signaling cascade // inferred from sequence or structural similarity /// 0042113 // B cell activation // inferred from electronic annotation	0005737 // cytoplasm // inferred from electronic annotation /// 0016020 // membrane // inferred from electronic annotation	0005070 // SH3/SH2 adaptor activity // inferred from sequence or structural similarity /// 0005515 // protein binding // inferred from electronic annotation /// 0005515 // protein binding // inferred from sequence or structural similarity	Blnk	B-cell linker	8.33512	8.33516	8.33506	8.33509	8.33542	8.3354	8.33528	8.33524	0.00198864	427.63	352
1385171_s_at				Smtnl2	smoothelin-like 2	9.2864	9.28628	9.28628	9.28605	9.2866	9.28643	9.28643	9.28668	0.00200283	428.902	353
1370904_at	0002504 // antigen processing and presentation of peptide or polysaccharide antigen via MHC class II // inferred from electronic annotation /// 0006461 // protein complex assembly // inferred from sequence or structural similarity /// 0006955 // immune response // inferred from electronic annotation /// 0015031 // protein transport // inferred from sequence or structural similarity /// 0016064 //…	0005622 // intracellular // inferred from sequence or structural similarity /// 0005764 // lysosome // inferred from sequence or structural similarity /// 0005765 // lysosomal membrane // inferred from sequence or structural similarity /// 0005770 // late endosome // inferred from sequence or structural similarity /// 0005771 // multivesicular body // inferred from sequence or structural similari…	0005515 // protein binding // inferred from sequence or structural similarity	Hla-dma	major histocompatibility complex, class II, DM alpha	8.1555	8.15547	8.15548	8.15558	8.15572	8.15579	8.15572	8.15566	0.00199717	428.962	354
1376645_at				RGD1307396	similar to RIKEN cDNA 6330406I15	8.08631	8.08631	8.08641	8.08626	8.08663	8.08664	8.08652	8.08643	0.00207606	432.705	355
1374537_at				Chsy1	chondroitin sulfate synthase 1	7.96297	7.96297	7.96295	7.96301	7.96324	7.96328	7.96314	7.96311	0.00209831	434.398	356
1388596_at	0050832 // defense response to fungus // inferred from sequence or structural similarity	0005622 // intracellular // inferred from electronic annotation	0003779 // actin binding // inferred from electronic annotation /// 0003779 // actin binding // inferred from sequence or structural similarity /// 0005515 // protein binding // inferred from sequence or structural similarity /// 0019899 // enzyme binding // inferred from sequence or structural similarity	Cotl1	coactosin-like 1 (Dictyostelium)	10.1789	10.1789	10.1789	10.1787	10.1791	10.1791	10.179	10.179	0.00214286	436.233	357
1380410_at						7.28085	7.28087	7.28068	7.28069	7.28111	7.28106	7.28094	7.28093	0.00213687	436.433	358
1381556_at			0003676 // nucleic acid binding // inferred from electronic annotation /// 0004386 // helicase activity // inferred from electronic annotation /// 0005524 // ATP binding // inferred from electronic annotation /// 0008026 // ATP-dependent helicase activity // inferred from electronic annotation	Ddx60	DEAD (Asp-Glu-Ala-Asp) box polypeptide 60	6.88965	6.8896	6.88956	6.88971	6.88994	6.88988	6.88977	6.88982	0.00214485	437.034	359
1390472_at	0006629 // lipid metabolic process // inferred from electronic annotation	0005737 // cytoplasm // inferred from sequence or structural similarity /// 0005764 // lysosome // inferred from electronic annotation	0016787 // hydrolase activity // inferred from electronic annotation	Naaa	N-acylethanolamine acid amidase	7.67826	7.67824	7.67819	7.6781	7.67835	7.67845	7.67842	7.67841	0.00218333	439.289	360
1369097_s_at	0006182 // cGMP biosynthetic process // inferred from direct assay /// 0006182 // cGMP biosynthetic process // inferred from electronic annotation /// 0007242 // intracellular signaling cascade // inferred from electronic annotation /// 0007263 // nitric oxide mediated signal transduction // inferred from direct assay /// 0009190 // cyclic nucleotide biosynthetic process // inferred from electron…	0005737 // cytoplasm // inferred from electronic annotation /// 0008074 // guanylate cyclase complex, soluble // inferred from direct assay /// 0043234 // protein complex // inferred from direct assay	0004383 // guanylate cyclase activity // inferred from direct assay /// 0004383 // guanylate cyclase activity // inferred from electronic annotation /// 0004383 // guanylate cyclase activity // traceable author statement /// 0005506 // iron ion binding // inferred from electronic annotation /// 0016829 // lyase activity // inferred from electronic annotation /// 0016849 // phosphorus-oxygen lyase…	Gucy1b3	guanylate cyclase 1, soluble, beta 3	7.6742	7.67403	7.67418	7.67424	7.67443	7.67434	7.67432	7.67443	0.00217729	439.348	361
1385706_at						6.70496	6.70491	6.70495	6.70495	6.70516	6.7052	6.70515	6.70508	0.00217956	439.692	362
1389395_at						8.04704	8.04711	8.04704	8.0471	8.04728	8.04731	8.04727	8.04724	0.00217355	439.941	363
1382732_at	0006027 // glycosaminoglycan catabolic process // inferred from sequence or structural similarity /// 0007155 // cell adhesion // inferred from electronic annotation	0005886 // plasma membrane // inferred from sequence or structural similarity	0004888 // transmembrane receptor activity // inferred from sequence or structural similarity /// 0005488 // binding // inferred from electronic annotation /// 0005540 // hyaluronic acid binding // inferred from electronic annotation /// 0005540 // hyaluronic acid binding // inferred from sequence or structural similarity	Lyve1	lymphatic vessel endothelial hyaluronan receptor 1	7.66142	7.66143	7.6614	7.66144	7.66162	7.66165	7.6617	7.66154	0.00218132	441.749	364
1393038_at	0001788 // antibody-dependent cellular cytotoxicity // inferred from sequence or structural similarity /// 0001798 // positive regulation of type IIa hypersensitivity // inferred from sequence or structural similarity /// 0001805 // positive regulation of type III hypersensitivity // inferred from sequence or structural similarity /// 0006898 // receptor-mediated endocytosis // inferred from sequ…	0009897 // external side of plasma membrane // inferred from sequence or structural similarity	0004872 // receptor activity // inferred from electronic annotation /// 0005515 // protein binding // inferred from sequence or structural similarity /// 0019770 // IgG receptor activity // inferred from sequence or structural similarity /// 0019864 // IgG binding // inferred from sequence or structural similarity	Fcgr1a	Fc fragment of IgG, high affinity Ia, receptor (CD64)	7.44927	7.44922	7.44925	7.44924	7.44947	7.44951	7.44938	7.44943	0.00217534	441.849	365
1377379_at	0006355 // regulation of transcription, DNA-dependent // inferred from electronic annotation /// 0008285 // negative regulation of cell proliferation // inferred from sequence or structural similarity /// 0030216 // keratinocyte differentiation // inferred from sequence or structural similarity /// 0043588 // skin development // inferred from sequence or structural similarity /// 0043616 // kerat…	0005634 // nucleus // inferred from electronic annotation	0003700 // transcription factor activity // inferred from electronic annotation	Irf6	interferon regulatory factor 6	9.16847	9.16846	9.1685	9.16854	9.16873	9.16875	9.16868	9.16862	0.00219399	443.136	366
1370855_at	0006952 // defense response // inferred from sequence or structural similarity /// 0006979 // response to oxidative stress // inferred from mutant phenotype /// 0010466 // negative regulation of peptidase activity // inferred from sequence or structural similarity /// 0010711 // negative regulation of collagen catabolic process // inferred from sequence or structural similarity /// 0010716 // neg…	0005576 // extracellular region // inferred from electronic annotation /// 0005615 // extracellular space // inferred from direct assay /// 0005615 // extracellular space // inferred from sequence or structural similarity	0001540 // beta-amyloid binding // inferred from sequence or structural similarity /// 0002020 // protease binding // inferred from sequence or structural similarity /// 0004866 // endopeptidase inhibitor activity // inferred from electronic annotation /// 0004869 // cysteine protease inhibitor activity // inferred from electronic annotation /// 0004869 // cysteine protease inhibitor activity // …	Cst3	cystatin C	11.2357	11.2356	11.2356	11.2357	11.2359	11.236	11.2359	11.2358	0.00219891	443.664	367
1383241_at	0006508 // proteolysis // inferred from electronic annotation	0005576 // extracellular region // inferred from sequence or structural similarity	0003824 // catalytic activity // inferred from electronic annotation /// 0004252 // serine-type endopeptidase activity // inferred from electronic annotation /// 0005509 // calcium ion binding // inferred from electronic annotation	C1r	complement component 1, r subcomponent	9.59171	9.59168	9.59175	9.59184	9.59197	9.59195	9.59195	9.59193	0.00219837	443.748	368
1387687_at		0016020 // membrane // inferred from electronic annotation /// 0016021 // integral to membrane // inferred from electronic annotation		Igsf6	immunoglobulin superfamily, member 6	6.54597	6.5459	6.54586	6.54582	6.54608	6.54616	6.54609	6.54605	0.00219241	443.87	369
1378140_at	0007264 // small GTPase mediated signal transduction // inferred from electronic annotation	0005622 // intracellular // inferred from electronic annotation	0000166 // nucleotide binding // inferred from electronic annotation /// 0005525 // GTP binding // inferred from electronic annotation	Arl11	ADP-ribosylation factor-like 11	6.69491	6.69494	6.69499	6.69496	6.69508	6.69537	6.69517	6.69508	0.00219189	444.492	370
1376394_at				Clec9a	C-type lectin domain family 9, member a	6.62455	6.62453	6.62459	6.62454	6.62473	6.62478	6.62475	6.62474	0.00219946	445.107	371
1389716_at				Cep27l	centrosomal protein 27 like	8.25635	8.2563	8.25627	8.2563	8.25648	8.25663	8.25652	8.25643	0.00219893	445.736	372
1394673_at				LOC687856	similar to Myeloid cell surface antigen CD33 precursor (Siglec-3)	6.57619	6.57621	6.57611	6.57619	6.57639	6.57645	6.57629	6.57638	0.00228954	450.314	373
1382078_at						6.88188	6.8819	6.88183	6.88179	6.88202	6.88209	6.88204	6.88204	0.00233957	452.134	374
1392637_at						6.69284	6.69288	6.69293	6.69297	6.69306	6.69317	6.69312	6.69307	0.00234933	452.767	375
1387074_at	0007049 // cell cycle // inferred from electronic annotation /// 0009968 // negative regulation of signal transduction // inferred from electronic annotation /// 0045744 // negative regulation of G-protein coupled receptor protein signaling pathway // traceable author statement		0004871 // signal transducer activity // inferred from electronic annotation	Rgs2	regulator of G-protein signaling 2	7.57397	7.57398	7.57393	7.5739	7.57411	7.5742	7.5741	7.57413	0.00235638	454.051	376
1388480_at	0006810 // transport // inferred from electronic annotation /// 0006869 // lipid transport // inferred from electronic annotation /// 0046836 // glycolipid transport // inferred from electronic annotation /// 0046836 // glycolipid transport // inferred from sequence or structural similarity	0005737 // cytoplasm // inferred from electronic annotation	0017089 // glycolipid transporter activity // inferred from electronic annotation /// 0017089 // glycolipid transporter activity // inferred from sequence or structural similarity /// 0051861 // glycolipid binding // inferred from electronic annotation /// 0051861 // glycolipid binding // inferred from sequence or structural similarity	Gltp	glycolipid transfer protein	8.55463	8.55472	8.5547	8.5547	8.55484	8.55497	8.55487	8.55486	0.00236339	455.264	377
1370585_a_at	0006468 // protein amino acid phosphorylation // inferred from sequence or structural similarity /// 0006468 // protein amino acid phosphorylation // inferred from electronic annotation /// 0006816 // calcium ion transport // inferred from sequence or structural similarity /// 0006874 // cellular calcium ion homeostasis // inferred from sequence or structural similarity /// 0007242 // intracellul…	0005624 // membrane fraction // inferred from direct assay /// 0005625 // soluble fraction // inferred from direct assay /// 0005634 // nucleus // inferred from sequence or structural similarity /// 0005737 // cytoplasm // inferred from sequence or structural similarity /// 0005737 // cytoplasm // inferred from electronic annotation /// 0005813 // centrosome // inferred from direct assay /// 0005…	0000166 // nucleotide binding // inferred from electronic annotation /// 0004672 // protein kinase activity // inferred from electronic annotation /// 0004674 // protein serine/threonine kinase activity // inferred from electronic annotation /// 0004697 // protein kinase C activity // inferred from direct assay /// 0004697 // protein kinase C activity // inferred from sequence or structural simil…	Prkcb	protein kinase C, beta	7.49585	7.49583	7.4958	7.49583	7.49602	7.49603	7.496	7.49601	0.00237037	455.822	378
1390687_at	0007242 // intracellular signaling cascade // inferred from electronic annotation			Plek	pleckstrin	7.43602	7.436	7.43596	7.43597	7.43618	7.43627	7.43611	7.43617	0.00238522	457.335	379
1371332_at	0006334 // nucleosome assembly // inferred from electronic annotation	0000786 // nucleosome // inferred from electronic annotation /// 0005634 // nucleus // inferred from electronic annotation	0003677 // DNA binding // inferred from electronic annotation	LOC684681	similar to Histone H1.2 (H1 VAR.1) (H1c)	10.6259	10.6257	10.6258	10.6258	10.626	10.626	10.626	10.6259	0.00248421	462.51	380
1371989_at		0000785 // chromatin // inferred from electronic annotation /// 0005634 // nucleus // inferred from electronic annotation	0003677 // DNA binding // inferred from electronic annotation /// 0003682 // chromatin binding // inferred from sequence or structural similarity /// 0005515 // protein binding // inferred from sequence or structural similarity	Hmgn3	high mobility group nucleosomal binding domain 3	9.55611	9.55621	9.55626	9.55612	9.55633	9.5565	9.55632	9.55638	0.00255381	467.219	381
1382192_at	0006027 // glycosaminoglycan catabolic process // inferred from sequence or structural similarity /// 0007155 // cell adhesion // inferred from electronic annotation	0005886 // plasma membrane // inferred from sequence or structural similarity	0004888 // transmembrane receptor activity // inferred from sequence or structural similarity /// 0005488 // binding // inferred from electronic annotation /// 0005540 // hyaluronic acid binding // inferred from electronic annotation /// 0005540 // hyaluronic acid binding // inferred from sequence or structural similarity	Lyve1	lymphatic vessel endothelial hyaluronan receptor 1	7.869	7.86903	7.86892	7.869	7.86919	7.86919	7.86919	7.86912	0.0026423	472.471	383
1374670_at				RGD1307722	Similar to hypothetical protein MGC20700	7.85027	7.85028	7.85028	7.85028	7.85049	7.85053	7.85042	7.8504	0.00269271	476.241	384
1392407_at						7.16726	7.16726	7.16723	7.16726	7.16744	7.16745	7.1674	7.16741	0.00272987	478.218	385
1383662_at				LOC500956	hypothetical protein LOC500956	8.28587	8.28578	8.28583	8.28583	8.28604	8.28608	8.28593	8.28602	0.00273575	478.761	386
1370891_at	0007165 // signal transduction // inferred from sequence or structural similarity /// 0042110 // T cell activation // inferred from sequence or structural similarity /// 0045576 // mast cell activation // inferred from mutant phenotype /// 0051789 // response to protein stimulus // inferred from sequence or structural similarity	0005886 // plasma membrane // inferred from direct assay /// 0005886 // plasma membrane // inferred from electronic annotation /// 0009897 // external side of plasma membrane // inferred from sequence or structural similarity /// 0016020 // membrane // inferred from electronic annotation /// 0031225 // anchored to membrane // inferred from electronic annotation /// 0043234 // protein complex // i…	0003823 // antigen binding // inferred from mutant phenotype /// 0003823 // antigen binding // inferred from physical interaction /// 0005515 // protein binding // inferred from sequence or structural similarity /// 0043499 // eukaryotic cell surface binding // inferred from sequence or structural similarity	Cd48	Cd48 molecule	10.198	10.198	10.198	10.1981	10.1982	10.1982	10.1981	10.1982	0.00274677	479.344	387
1397917_at						7.28907	7.28902	7.28898	7.28903	7.28932	7.28917	7.28922	7.28914	0.00276804	480.669	388
1393249_at						8.10619	8.10613	8.10606	8.10609	8.10637	8.10627	8.1063	8.10627	0.0027635	480.937	389
1368103_at	0006810 // transport // inferred from electronic annotation /// 0008203 // cholesterol metabolic process // inferred from sequence or structural similarity /// 0010033 // response to organic substance // inferred from sequence or structural similarity /// 0030301 // cholesterol transport // inferred from sequence or structural similarity /// 0030301 // cholesterol transport // traceable author st…	0005768 // endosome // inferred from sequence or structural similarity /// 0005794 // Golgi apparatus // inferred from sequence or structural similarity /// 0005886 // plasma membrane // inferred from sequence or structural similarity /// 0016020 // membrane // inferred from electronic annotation	0000166 // nucleotide binding // inferred from electronic annotation /// 0005524 // ATP binding // inferred from electronic annotation /// 0005548 // phospholipid transporter activity // inferred from sequence or structural similarity /// 0016887 // ATPase activity // inferred from electronic annotation /// 0017111 // nucleoside-triphosphatase activity // inferred from electronic annotation /// 0…	Abcg1	ATP-binding cassette, sub-family G (WHITE), member 1	7.83817	7.83788	7.83818	7.83852	7.83881	7.8388	7.83846	7.83839	0.0027641	481.096	390
1374784_at	0006166 // purine ribonucleoside salvage // inferred from electronic annotation /// 0009116 // nucleoside metabolic process // inferred from electronic annotation	0005737 // cytoplasm // inferred from electronic annotation	0004422 // hypoxanthine phosphoribosyltransferase activity // inferred from electronic annotation /// 0016740 // transferase activity // inferred from electronic annotation	Prtfdc1	phosphoribosyl transferase domain containing 1	6.86923	6.86924	6.86924	6.86929	6.86944	6.86947	6.86939	6.86939	0.00284399	485.783	391
1368766_at	0006508 // proteolysis // inferred from electronic annotation /// 0008152 // metabolic process // inferred from electronic annotation /// 0030574 // collagen catabolic process // inferred from electronic annotation /// 0042127 // regulation of cell proliferation // inferred from sequence or structural similarity	0005576 // extracellular region // inferred from electronic annotation /// 0005578 // proteinaceous extracellular matrix // inferred from electronic annotation	0004222 // metalloendopeptidase activity // inferred from electronic annotation /// 0005509 // calcium ion binding // inferred from electronic annotation /// 0008233 // peptidase activity // inferred from electronic annotation /// 0008237 // metallopeptidase activity // inferred from electronic annotation /// 0008270 // zinc ion binding // inferred from electronic annotation /// 0016787 // hydrol…	Mmp7	matrix metallopeptidase 7	6.53929	6.53924	6.53921	6.53928	6.53934	6.5397	6.53944	6.53941	0.00284184	485.934	392
1375921_at				Rcn1	Reticulocalbin 1, EF-hand calcium binding domain	7.33077	7.33074	7.33079	7.33081	7.33101	7.331	7.33099	7.33086	0.0028397	486.047	393
1367881_at	0006910 // phagocytosis, recognition // inferred from sequence or structural similarity /// 0006911 // phagocytosis, engulfment // inferred from sequence or structural similarity /// 0006928 // cell motion // inferred from sequence or structural similarity /// 0007010 // cytoskeleton organization // inferred from sequence or structural similarity /// 0007015 // actin filament organization // infe…	0005886 // plasma membrane // inferred from sequence or structural similarity /// 0005887 // integral to plasma membrane // inferred from sequence or structural similarity /// 0016020 // membrane // inferred from electronic annotation /// 0016021 // integral to membrane // inferred from electronic annotation	0005515 // protein binding // inferred from sequence or structural similarity /// 0017124 // SH3 domain binding // inferred from electronic annotation /// 0045309 // protein phosphorylated amino acid binding // inferred from sequence or structural similarity	Sirpa	signal-regulatory protein alpha	7.95179	7.95181	7.95176	7.95176	7.95199	7.952	7.9519	7.95192	0.00283503	486.67	394
1388433_at	0043627 // response to estrogen stimulus // inferred from sequence or structural similarity /// 0045214 // sarcomere organization // inferred from sequence or structural similarity	0005882 // intermediate filament // inferred from electronic annotation /// 0030018 // Z disc // inferred from sequence or structural similarity /// 0042383 // sarcolemma // inferred from sequence or structural similarity /// 0043034 // costamere // inferred from sequence or structural similarity	0005198 // structural molecule activity // inferred from electronic annotation /// 0005515 // protein binding // inferred from physical interaction /// 0005515 // protein binding // inferred from sequence or structural similarity /// 0008307 // structural constituent of muscle // inferred from sequence or structural similarity	Krt19	keratin 19	8.40513	8.40528	8.40518	8.40531	8.40539	8.40546	8.40544	8.40537	0.00285063	487.324	395
1373889_at				RGD1559482	similar to immunoglobulin superfamily, member 7	7.9086	7.90859	7.90856	7.90847	7.90873	7.90897	7.90873	7.90864	0.00285859	488.429	396
1374389_at	0006182 // cGMP biosynthetic process // inferred from direct assay /// 0006182 // cGMP biosynthetic process // inferred from electronic annotation /// 0007242 // intracellular signaling cascade // inferred from electronic annotation /// 0007263 // nitric oxide mediated signal transduction // inferred from direct assay /// 0009190 // cyclic nucleotide biosynthetic process // inferred from electron…	0005737 // cytoplasm // inferred from electronic annotation /// 0008074 // guanylate cyclase complex, soluble // inferred from direct assay /// 0043234 // protein complex // inferred from direct assay	0004383 // guanylate cyclase activity // inferred from direct assay /// 0004383 // guanylate cyclase activity // inferred from electronic annotation /// 0004383 // guanylate cyclase activity // traceable author statement /// 0005506 // iron ion binding // inferred from electronic annotation /// 0016829 // lyase activity // inferred from electronic annotation /// 0016849 // phosphorus-oxygen lyase…	Gucy1b3	guanylate cyclase 1, soluble, beta 3	7.76157	7.76124	7.76123	7.76172	7.76203	7.76166	7.76172	7.76196	0.00293199	492.881	397
1384393_at						6.2913	6.29128	6.29127	6.29136	6.29151	6.29145	6.29145	6.29147	0.00299246	495.286	398
1373432_at			0005516 // calmodulin binding // inferred from electronic annotation	LOC294446	similar to Myristoylated alanine-rich C-kinase substrate (MARCKS) (ACAMP-81)	9.5334	9.53346	9.5334	9.5334	9.5336	9.53362	9.53354	9.5336	0.00299499	495.918	399
1385702_at	0006357 // regulation of transcription from RNA polymerase II promoter // inferred from sequence or structural similarity /// 0030224 // monocyte differentiation // inferred from sequence or structural similarity /// 0042771 // DNA damage response, signal transduction by p53 class mediator resulting in induction of apoptosis // inferred from sequence or structural similarity /// 0045669 // positi…	0005634 // nucleus // inferred from sequence or structural similarity /// 0005654 // nucleoplasm // inferred from sequence or structural similarity /// 0005730 // nucleolus // inferred from sequence or structural similarity /// 0005737 // cytoplasm // inferred from sequence or structural similarity	0003690 // double-stranded DNA binding // inferred from sequence or structural similarity /// 0003712 // transcription cofactor activity // inferred from sequence or structural similarity /// 0005515 // protein binding // inferred from electronic annotation /// 0005515 // protein binding // inferred from sequence or structural similarity /// 0016564 // transcription repressor activity // inferred…	Ifi204	interferon activated gene 204	6.7529	6.75291	6.7529	6.75295	6.75307	6.75314	6.75307	6.75305	0.003005	496.77	400
1374033_at	0006511 // ubiquitin-dependent protein catabolic process // inferred from electronic annotation /// 0031145 // anaphase-promoting complex-dependent proteasomal ubiquitin-dependent protein catabolic process // inferred from sequence or structural similarity /// 0051436 // negative regulation of ubiquitin-protein ligase activity during mitotic cell cycle // inferred from sequence or structural simi…	0005634 // nucleus // inferred from electronic annotation /// 0005737 // cytoplasm // inferred from electronic annotation /// 0005829 // cytosol // inferred from electronic annotation /// 0005839 // proteasome core complex // inferred from electronic annotation /// 0043234 // protein complex // inferred from electronic annotation	0004175 // endopeptidase activity // inferred from electronic annotation /// 0004298 // threonine-type endopeptidase activity // inferred from electronic annotation /// 0008233 // peptidase activity // inferred from electronic annotation /// 0016787 // hydrolase activity // inferred from electronic annotation	Psmb10	proteasome (prosome, macropain) subunit, beta type 10	7.86682	7.86681	7.86685	7.86679	7.86699	7.86707	7.86696	7.86693	0.00301247	497.127	401
1391808_at						7.26621	7.26599	7.26575	7.26588	7.26631	7.2662	7.26627	7.26624	0.00302239	498.338	402
1390783_at				Abca8a	ATP-binding cassette, sub-family A (ABC1), member 8a	8.27782	8.27775	8.27774	8.27785	8.27801	8.27797	8.27791	8.27795	0.00306203	500.576	403
1368732_at	0001916 // positive regulation of T cell mediated cytotoxicity // inferred from sequence or structural similarity /// 0002237 // response to molecule of bacterial origin // inferred from sequence or structural similarity /// 0002481 // antigen processing and presentation of exogenous protein antigen via MHC class Ib, TAP-dependent // inferred from sequence or structural similarity /// 0006810 // …	0005634 // nucleus // inferred from sequence or structural similarity /// 0005783 // endoplasmic reticulum // inferred from electronic annotation /// 0005783 // endoplasmic reticulum // inferred from sequence or structural similarity /// 0005788 // endoplasmic reticulum lumen // inferred from sequence or structural similarity /// 0005789 // endoplasmic reticulum membrane // inferred from electron…	0000166 // nucleotide binding // inferred from direct assay /// 0000166 // nucleotide binding // inferred from electronic annotation /// 0005215 // transporter activity // inferred from electronic annotation /// 0005215 // transporter activity // inferred from sequence or structural similarity /// 0005515 // protein binding // inferred from sequence or structural similarity /// 0005524 // ATP bin…	Tap2	transporter 2, ATP-binding cassette, sub-family B (MDR/TAP)	8.08075	8.08078	8.08072	8.08068	8.081	8.08097	8.08081	8.08089	0.00308663	501.613	404
1387024_at	0000188 // inactivation of MAPK activity // inferred from sequence or structural similarity /// 0006470 // protein amino acid dephosphorylation // inferred from electronic annotation /// 0006470 // protein amino acid dephosphorylation // inferred from sequence or structural similarity /// 0016311 // dephosphorylation // inferred from electronic annotation /// 0030154 // cell differentiation // in…	0005654 // nucleoplasm // inferred from sequence or structural similarity /// 0005737 // cytoplasm // inferred from direct assay /// 0005737 // cytoplasm // inferred from electronic annotation /// 0005737 // cytoplasm // inferred from sequence or structural similarity	0004721 // phosphoprotein phosphatase activity // inferred from sequence or structural similarity /// 0004721 // phosphoprotein phosphatase activity // inferred from electronic annotation /// 0004722 // protein serine/threonine phosphatase activity // inferred from sequence or structural similarity /// 0004725 // protein tyrosine phosphatase activity // inferred from electronic annotation /// 000…	Dusp6	dual specificity phosphatase 6	8.82194	8.82156	8.82144	8.8218	8.822	8.82207	8.82203	8.82185	0.00315556	505.021	405
1384000_at	0001666 // response to hypoxia // inferred from direct assay /// 0002328 // pro-B cell differentiation // inferred from sequence or structural similarity /// 0007507 // heart development // inferred from sequence or structural similarity /// 0008284 // positive regulation of cell proliferation // inferred from sequence or structural similarity /// 0030177 // positive regulation of Wnt receptor si…	0005634 // nucleus // inferred from sequence or structural similarity /// 0005737 // cytoplasm // inferred from sequence or structural similarity	0005515 // protein binding // inferred from sequence or structural similarity	Sox4	SRY (sex determining region Y)-box 4	7.3071	7.30719	7.30716	7.30711	7.30736	7.30735	7.30725	7.30729	0.00314778	505.205	406
1376943_at						6.79777	6.79771	6.79776	6.79776	6.79787	6.79794	6.79793	6.79791	0.00318673	507.048	407
1383747_at	0000902 // cell morphogenesis // inferred from sequence or structural similarity /// 0043123 // positive regulation of I-kappaB kinase/NF-kappaB cascade // inferred from sequence or structural similarity		0004871 // signal transducer activity // inferred from sequence or structural similarity /// 0005515 // protein binding // inferred from sequence or structural similarity /// 0017048 // Rho GTPase binding // inferred from sequence or structural similarity	Ect2	epithelial cell transforming sequence 2 oncogene	7.27873	7.27895	7.27877	7.27854	7.27927	7.27927	7.27876	7.27933	0.00319363	507.777	408
1377064_at	0000188 // inactivation of MAPK activity // inferred from sequence or structural similarity /// 0006470 // protein amino acid dephosphorylation // inferred from electronic annotation /// 0006470 // protein amino acid dephosphorylation // inferred from sequence or structural similarity /// 0016311 // dephosphorylation // inferred from electronic annotation /// 0030154 // cell differentiation // in…	0005654 // nucleoplasm // inferred from sequence or structural similarity /// 0005737 // cytoplasm // inferred from direct assay /// 0005737 // cytoplasm // inferred from electronic annotation /// 0005737 // cytoplasm // inferred from sequence or structural similarity	0004721 // phosphoprotein phosphatase activity // inferred from sequence or structural similarity /// 0004721 // phosphoprotein phosphatase activity // inferred from electronic annotation /// 0004722 // protein serine/threonine phosphatase activity // inferred from sequence or structural similarity /// 0004725 // protein tyrosine phosphatase activity // inferred from electronic annotation /// 000…	Dusp6	dual specificity phosphatase 6	9.2368	9.23617	9.23567	9.23646	9.23686	9.23698	9.23685	9.23628	0.00323227	510.326	409
1379390_at	0006486 // protein amino acid glycosylation // inferred from electronic annotation	0005794 // Golgi apparatus // inferred from electronic annotation /// 0016020 // membrane // inferred from electronic annotation /// 0016021 // integral to membrane // inferred from electronic annotation /// 0030173 // integral to Golgi membrane // inferred from electronic annotation	0008373 // sialyltransferase activity // inferred from electronic annotation /// 0016740 // transferase activity // inferred from electronic annotation /// 0016757 // transferase activity, transferring glycosyl groups // inferred from electronic annotation	St6galnac2	ST6 (alpha-N-acetyl-neuraminyl-2,3-beta-galactosyl-1,3)-N-acetylgalactosaminide alpha-2,6-sialyltransferase 2	8.26467	8.26467	8.2646	8.26458	8.26476	8.26491	8.26481	8.26474	0.00323415	511.163	410
1369956_at		0005783 // endoplasmic reticulum // inferred from direct assay /// 0014069 // postsynaptic density // inferred from direct assay /// 0016020 // membrane // inferred from electronic annotation /// 0030425 // dendrite // inferred from direct assay /// 0031982 // vesicle // inferred from direct assay	0004872 // receptor activity // inferred from electronic annotation /// 0019955 // cytokine binding // inferred from electronic annotation	Ifngr1	interferon gamma receptor 1	9.66091	9.66096	9.66096	9.66089	9.66108	9.66127	9.66109	9.66102	0.00322628	511.225	411
1373164_at						8.68305	8.68304	8.68296	8.68305	8.68319	8.68327	8.68314	8.68315	0.0032767	513.445	412
1389617_at	0001525 // angiogenesis // inferred from sequence or structural similarity /// 0006355 // regulation of transcription, DNA-dependent // inferred from sequence or structural similarity /// 0016481 // negative regulation of transcription // inferred from sequence or structural similarity /// 0042060 // wound healing // inferred from sequence or structural similarity	0005634 // nucleus // inferred from sequence or structural similarity /// 0005730 // nucleolus // inferred from sequence or structural similarity /// 0005739 // mitochondrion // inferred from sequence or structural similarity	0003677 // DNA binding // inferred from sequence or structural similarity /// 0003700 // transcription factor activity // inferred from sequence or structural similarity /// 0003714 // transcription corepressor activity // inferred from sequence or structural similarity /// 0005515 // protein binding // inferred from sequence or structural similarity /// 0032422 // purine-rich negative regulatory…	Elk3	ELK3, member of ETS oncogene family	8.38675	8.3867	8.3867	8.38674	8.38689	8.38687	8.38687	8.38687	0.00327119	513.704	413
1375635_at						9.14652	9.14655	9.1465	9.14655	9.14671	9.14673	9.14667	9.14664	0.0032657	513.757	414
1374198_at	0030501 // positive regulation of bone mineralization // inferred from sequence or structural similarity /// 0042102 // positive regulation of T cell proliferation // inferred from sequence or structural similarity /// 0042130 // negative regulation of T cell proliferation // inferred from sequence or structural similarity /// 0045077 // negative regulation of interferon-gamma biosynthetic proces…	0009897 // external side of plasma membrane // inferred from sequence or structural similarity /// 0016020 // membrane // inferred from electronic annotation /// 0016021 // integral to membrane // inferred from electronic annotation	0005102 // receptor binding // inferred from sequence or structural similarity	Cd276	Cd276 molecule	7.27064	7.27067	7.27065	7.27063	7.27082	7.27085	7.27076	7.27078	0.0033253	516.778	415
1371258_at	0007165 // signal transduction // inferred from electronic annotation /// 0007596 // blood coagulation // inferred from sequence or structural similarity /// 0007596 // blood coagulation // traceable author statement /// 0007596 // blood coagulation // inferred from electronic annotation /// 0030168 // platelet activation // inferred from electronic annotation /// 0042246 // tissue regeneration /…	0005576 // extracellular region // inferred from sequence or structural similarity /// 0005576 // extracellular region // inferred from electronic annotation /// 0005577 // fibrinogen complex // inferred from electronic annotation /// 0005886 // plasma membrane // inferred from sequence or structural similarity /// 0005938 // cell cortex // inferred from sequence or structural similarity /// 0009…	0005102 // receptor binding // inferred from electronic annotation /// 0030674 // protein binding, bridging // inferred from electronic annotation /// 0043499 // eukaryotic cell surface binding // inferred from sequence or structural similarity	Fga	fibrinogen alpha chain	6.61882	6.61871	6.61874	6.61876	6.61895	6.61898	6.61886	6.6189	0.00333413	517.57	416
1391977_at						6.22613	6.22607	6.2263	6.22609	6.22622	6.2266	6.22641	6.22636	0.00343405	523.256	417
1383321_at		0000139 // Golgi membrane // inferred from electronic annotation /// 0005794 // Golgi apparatus // inferred from electronic annotation /// 0016020 // membrane // inferred from electronic annotation /// 0016021 // integral to membrane // inferred from electronic annotation	0008476 // protein-tyrosine sulfotransferase activity // inferred from electronic annotation /// 0016740 // transferase activity // inferred from electronic annotation	Tpst1	tyrosylprotein sulfotransferase 1	7.77927	7.77931	7.77924	7.77924	7.77939	7.77943	7.77947	7.77939	0.0034378	523.959	418
1376100_at	0007017 // microtubule-based process // inferred from electronic annotation /// 0007018 // microtubule-based movement // inferred from electronic annotation /// 0051258 // protein polymerization // inferred from electronic annotation	0005874 // microtubule // inferred from electronic annotation /// 0043234 // protein complex // inferred from electronic annotation	0000166 // nucleotide binding // inferred from electronic annotation /// 0003924 // GTPase activity // inferred from electronic annotation /// 0005198 // structural molecule activity // inferred from electronic annotation /// 0005525 // GTP binding // inferred from electronic annotation	Tubb6	tubulin, beta 6	7.32394	7.32388	7.32389	7.32381	7.32404	7.32413	7.32405	7.32397	0.00343437	524.316	419
1383404_at						7.37792	7.37801	7.37794	7.37795	7.37816	7.37815	7.37807	7.37809	0.00343095	524.47	420
1391812_at						7.57529	7.57543	7.57548	7.57535	7.57557	7.57559	7.57549	7.57564	0.00344181	525.197	421
1371653_at	0006936 // muscle contraction // traceable author statement	0002102 // podosome // inferred from sequence or structural similarity /// 0005737 // cytoplasm // inferred from electronic annotation /// 0005737 // cytoplasm // inferred from sequence or structural similarity /// 0005856 // cytoskeleton // inferred from electronic annotation /// 0030863 // cortical cytoskeleton // inferred from sequence or structural similarity /// 0031941 // filamentous actin …	0003779 // actin binding // inferred from electronic annotation	Tpm4	Tropomyosin 4	10.5136	10.5136	10.5136	10.5136	10.5138	10.5138	10.5137	10.5137	0.00343365	525.693	422
1373490_at		0005622 // intracellular // inferred from electronic annotation /// 0005634 // nucleus // inferred from sequence or structural similarity /// 0005730 // nucleolus // inferred from sequence or structural similarity /// 0005739 // mitochondrion // inferred from sequence or structural similarity	0003779 // actin binding // inferred from electronic annotation /// 0008083 // growth factor activity // inferred from electronic annotation /// 0019207 // kinase regulator activity // non-traceable author statement	Gmfg	glia maturation factor, gamma	8.16522	8.16521	8.1651	8.16515	8.16532	8.1654	8.16531	8.16529	0.00343262	526.05	423
1388131_at	0007017 // microtubule-based process // inferred from electronic annotation /// 0007018 // microtubule-based movement // inferred from electronic annotation /// 0051258 // protein polymerization // inferred from electronic annotation	0005874 // microtubule // inferred from electronic annotation /// 0043234 // protein complex // inferred from electronic annotation	0000166 // nucleotide binding // inferred from electronic annotation /// 0003924 // GTPase activity // inferred from electronic annotation /// 0005198 // structural molecule activity // inferred from electronic annotation /// 0005525 // GTP binding // inferred from electronic annotation	Tubb2b	tubulin, beta 2b	7.95327	7.95325	7.95329	7.95326	7.95346	7.95341	7.9534	7.9534	0.00343396	526.619	424
1382351_at	0007264 // small GTPase mediated signal transduction // inferred from electronic annotation		0005525 // GTP binding // inferred from electronic annotation	Gem	GTP binding protein (gene overexpressed in skeletal muscle)	6.45457	6.45463	6.4546	6.45461	6.45481	6.45474	6.45475	6.45472	0.00344706	527.443	425
1368395_at	0001658 // ureteric bud branching // inferred from sequence or structural similarity /// 0008285 // negative regulation of cell proliferation // inferred from sequence or structural similarity /// 0009887 // organ morphogenesis // inferred from sequence or structural similarity /// 0030513 // positive regulation of BMP signaling pathway // inferred from sequence or structural similarity /// 00459…	0005576 // extracellular region // inferred from electronic annotation /// 0005578 // proteinaceous extracellular matrix // inferred from electronic annotation /// 0005737 // cytoplasm // inferred from sequence or structural similarity /// 0005794 // Golgi apparatus // inferred from sequence or structural similarity /// 0005886 // plasma membrane // inferred from electronic annotation /// 0016020…		Gpc3	glypican 3	8.16869	8.16865	8.16865	8.16874	8.16885	8.16884	8.16883	8.16882	0.00343897	527.493	426
1379440_at	0007283 // spermatogenesis // non-traceable author statement /// 0030514 // negative regulation of BMP signaling pathway // inferred from sequence or structural similarity	0005576 // extracellular region // inferred from electronic annotation /// 0005615 // extracellular space // inferred from sequence or structural similarity /// 0030141 // secretory granule // inferred from mutant phenotype	0005515 // protein binding // inferred from electronic annotation /// 0005515 // protein binding // traceable author statement /// 0017106 // activin inhibitor activity // inferred from sequence or structural similarity /// 0048185 // activin binding // inferred from sequence or structural similarity	Fstl3	follistatin-like 3 (secreted glycoprotein)	7.01924	7.01919	7.01922	7.01931	7.0194	7.01941	7.01941	7.01937	0.00347775	529.194	427
1388408_at				Prr13	proline rich 13	9.50861	9.50861	9.50859	9.50856	9.5088	9.50879	9.50871	9.5087	0.00354206	532.788	428
1368570_at	0006776 // vitamin A metabolic process // inferred from direct assay /// 0006776 // vitamin A metabolic process // inferred from sequence or structural similarity /// 0007601 // visual perception // inferred from electronic annotation /// 0009790 // embryonic development // inferred from sequence or structural similarity /// 0042572 // retinol metabolic process // inferred from direct assay /// 0…	0005783 // endoplasmic reticulum // inferred from electronic annotation /// 0005789 // endoplasmic reticulum membrane // inferred from electronic annotation /// 0005792 // microsome // inferred from direct assay /// 0016020 // membrane // inferred from electronic annotation /// 0016021 // integral to membrane // inferred from electronic annotation	0001972 // retinoic acid binding // inferred from direct assay /// 0008374 // O-acyltransferase activity // inferred from sequence or structural similarity /// 0008415 // acyltransferase activity // inferred from electronic annotation /// 0016740 // transferase activity // inferred from electronic annotation /// 0019841 // retinol binding // inferred from direct assay /// 0047173 // phosphatidylc…	Lrat	lecithin-retinol acyltransferase (phosphatidylcholine-retinol-O-acyltransferase)	6.32046	6.32049	6.32049	6.32045	6.32063	6.32062	6.32061	6.32061	0.00354779	533.296	429
1388312_at						8.80383	8.80383	8.80378	8.80382	8.80399	8.80399	8.80394	8.80393	0.00355581	533.569	430
1389474_at	0006928 // cell motion // inferred from sequence or structural similarity /// 0007399 // nervous system development // inferred from sequence or structural similarity /// 0016567 // protein ubiquitination // inferred from sequence or structural similarity	0005622 // intracellular // inferred from sequence or structural similarity	0004842 // ubiquitin-protein ligase activity // inferred from sequence or structural similarity /// 0008092 // cytoskeletal protein binding // inferred from sequence or structural similarity	Mylip	myosin regulatory light chain interacting protein	8.06828	8.06835	8.0684	8.06848	8.06862	8.0686	8.06849	8.06854	0.00358237	535.439	431
1370941_at	0006468 // protein amino acid phosphorylation // inferred from electronic annotation /// 0007169 // transmembrane receptor protein tyrosine kinase signaling pathway // inferred from electronic annotation /// 0008284 // positive regulation of cell proliferation // inferred from mutant phenotype /// 0009653 // anatomical structure morphogenesis // inferred from sequence or structural similarity ///…	0005887 // integral to plasma membrane // inferred from sequence or structural similarity /// 0016020 // membrane // inferred from electronic annotation /// 0016021 // integral to membrane // inferred from electronic annotation	0000166 // nucleotide binding // inferred from electronic annotation /// 0004672 // protein kinase activity // inferred from electronic annotation /// 0004713 // protein tyrosine kinase activity // inferred from electronic annotation /// 0004714 // transmembrane receptor protein tyrosine kinase activity // inferred from electronic annotation /// 0004872 // receptor activity // inferred from elect…	Pdgfra	platelet derived growth factor receptor, alpha polypeptide	10.2177	10.2177	10.2177	10.2177	10.2179	10.2179	10.2179	10.2178	0.00358565	535.754	432
1388282_s_at	0030101 // natural killer cell activation // inferred from mutant phenotype		0004872 // receptor activity // inferred from electronic annotation /// 0005488 // binding // inferred from electronic annotation	Klra5 /// Ly49s7	killer cell lectin-like receptor, subfamily A, member 5 /// Ly49 stimulatory receptor 7	6.41692	6.41692	6.41684	6.41677	6.41705	6.41706	6.41702	6.41698	0.00357968	536.144	433
1369814_at	0006935 // chemotaxis // inferred from electronic annotation /// 0006954 // inflammatory response // inferred from electronic annotation /// 0006955 // immune response // inferred from electronic annotation /// 0042466 // chemokinesis // inferred from direct assay	0005576 // extracellular region // inferred from electronic annotation /// 0005615 // extracellular space // inferred from electronic annotation	0005125 // cytokine activity // inferred from sequence or structural similarity /// 0005125 // cytokine activity // inferred from electronic annotation /// 0005515 // protein binding // inferred from sequence or structural similarity /// 0008009 // chemokine activity // inferred from direct assay /// 0008009 // chemokine activity // inferred from electronic annotation	Ccl20	chemokine (C-C motif) ligand 20	7.10109	7.10105	7.1011	7.10108	7.10122	7.10127	7.10121	7.10119	0.00371889	544.357	434
1375633_at	0006821 // chloride transport // inferred from electronic annotation /// 0006821 // chloride transport // inferred from sequence or structural similarity /// 0006821 // chloride transport // traceable author statement	0005624 // membrane fraction // inferred from sequence or structural similarity /// 0005625 // soluble fraction // inferred from sequence or structural similarity /// 0005635 // nuclear envelope // traceable author statement /// 0005737 // cytoplasm // inferred from sequence or structural similarity /// 0016020 // membrane // inferred from electronic annotation	0005247 // voltage-gated chloride channel activity // inferred from electronic annotation /// 0005247 // voltage-gated chloride channel activity // traceable author statement /// 0005515 // protein binding // inferred from sequence or structural similarity	Clic1	chloride intracellular channel 1	10.6227	10.6227	10.6227	10.6227	10.6229	10.6229	10.6228	10.6228	0.00377012	547.115	435
1388600_at						7.26365	7.26378	7.26369	7.26369	7.26383	7.26394	7.26385	7.26383	0.00377064	547.825	436
1367740_at	0006600 // creatine metabolic process // inferred from sequence or structural similarity /// 0006603 // phosphocreatine metabolic process // traceable author statement /// 0007420 // brain development // inferred from expression pattern /// 0030644 // cellular chloride ion homeostasis // inferred from mutant phenotype	0005737 // cytoplasm // inferred from electronic annotation /// 0005739 // mitochondrion // inferred from sequence or structural similarity /// 0005829 // cytosol // inferred from sequence or structural similarity /// 0005886 // plasma membrane // traceable author statement	0000166 // nucleotide binding // inferred from electronic annotation /// 0003824 // catalytic activity // inferred from electronic annotation /// 0004111 // creatine kinase activity // inferred from electronic annotation /// 0004111 // creatine kinase activity // traceable author statement /// 0005515 // protein binding // inferred from direct assay /// 0005524 // ATP binding // inferred from ele…	Ckb	creatine kinase, brain	9.39172	9.3918	9.39182	9.39178	9.39197	9.39197	9.39188	9.3919	0.00376888	548.093	437
1368471_at		0005576 // extracellular region // inferred from electronic annotation	0008047 // enzyme activator activity // inferred from electronic annotation /// 0030249 // guanylate cyclase regulator activity // non-traceable author statement /// 0030250 // guanylate cyclase activator activity // inferred from direct assay	Guca2a	guanylate cyclase activator 2a (guanylin)	7.40409	7.40406	7.40401	7.4041	7.40425	7.40427	7.40414	7.40422	0.00377626	548.973	438
1380682_at			0003723 // RNA binding // inferred from electronic annotation /// 0005515 // protein binding // inferred from electronic annotation /// 0008270 // zinc ion binding // inferred from electronic annotation	Mex3b	mex3 homolog B (C. elegans)	6.69739	6.69737	6.69736	6.69734	6.69752	6.69755	6.69748	6.69749	0.0037836	550.027	439
1370422_at	0006468 // protein amino acid phosphorylation // inferred from electronic annotation /// 0006915 // apoptosis // inferred from electronic annotation /// 0006917 // induction of apoptosis // inferred from sequence or structural similarity /// 0007249 // I-kappaB kinase/NF-kappaB cascade // inferred from sequence or structural similarity	0005622 // intracellular // inferred from sequence or structural similarity /// 0005737 // cytoplasm // inferred from electronic annotation	0000166 // nucleotide binding // inferred from electronic annotation /// 0004672 // protein kinase activity // inferred from sequence or structural similarity /// 0004672 // protein kinase activity // inferred from electronic annotation /// 0004674 // protein serine/threonine kinase activity // inferred from electronic annotation /// 0004704 // NF-kappaB-inducing kinase activity // inferred from …	Ripk3	receptor-interacting serine-threonine kinase 3	6.9667	6.96681	6.96678	6.9667	6.96688	6.96704	6.96688	6.96686	0.00383864	552.492	440
1367759_at	0006334 // nucleosome assembly // inferred from electronic annotation	0000786 // nucleosome // inferred from electronic annotation /// 0005634 // nucleus // inferred from electronic annotation /// 0005634 // nucleus // inferred from sequence or structural similarity /// 0005694 // chromosome // inferred from electronic annotation /// 0005794 // Golgi apparatus // inferred from sequence or structural similarity /// 0005856 // cytoskeleton // inferred from sequence o…	0003677 // DNA binding // inferred from electronic annotation	H1f0	H1 histone family, member 0	9.81697	9.81685	9.81701	9.81692	9.81704	9.81706	9.81724	9.81708	0.00389116	554.426	441
1385481_at				Dsel	dermatan sulfate epimerase-like	6.6168	6.61681	6.61677	6.61687	6.61699	6.61694	6.61696	6.61693	0.00391403	555.498	442
1393108_at						9.1479	9.14791	9.14778	9.14783	9.14804	9.14804	9.14798	9.14797	0.00391422	555.871	443
1391241_at						7.63059	7.63054	7.63056	7.63044	7.63079	7.63059	7.63068	7.63083	0.00391892	556.258	444
1388453_at		0016020 // membrane // inferred from electronic annotation /// 0016021 // integral to membrane // inferred from electronic annotation		Myadm	myeloid-associated differentiation marker	8.52812	8.52812	8.52806	8.52814	8.52825	8.52831	8.52823	8.52823	0.0039573	557.512	445
1371924_at				Olfml3	olfactomedin-like 3	8.17583	8.1758	8.17584	8.17587	8.17596	8.17598	8.17597	8.17596	0.00407623	561.825	446
1393730_at						6.57289	6.57294	6.57292	6.57288	6.57308	6.57311	6.57298	6.57305	0.00407159	562.049	447
1375796_at		0005829 // cytosol // inferred from sequence or structural similarity /// 0016020 // membrane // inferred from electronic annotation	0003924 // GTPase activity // inferred from sequence or structural similarity /// 0005525 // GTP binding // inferred from electronic annotation /// 0016817 // hydrolase activity, acting on acid anhydrides // inferred from electronic annotation	Igtp	interferon gamma induced GTPase	7.05249	7.0525	7.05234	7.05256	7.05264	7.05265	7.05264	7.05258	0.00409152	563.409	448
1391593_at	0007049 // cell cycle // inferred from electronic annotation /// 0007165 // signal transduction // inferred from electronic annotation /// 0045786 // negative regulation of cell cycle // inferred from electronic annotation		0005515 // protein binding // inferred from electronic annotation	Rassf4	Ras association (RalGDS/AF-6) domain family member 4	6.17179	6.1718	6.17173	6.1718	6.17189	6.17204	6.17194	6.17186	0.00413363	565.229	449
1385827_at	0007166 // cell surface receptor linked signal transduction // inferred from sequence or structural similarity /// 0007259 // JAK-STAT cascade // inferred from sequence or structural similarity /// 0030183 // B cell differentiation // inferred from sequence or structural similarity		0005102 // receptor binding // inferred from sequence or structural similarity /// 0005125 // cytokine activity // inferred from sequence or structural similarity	Clcf1	cardiotrophin-like cytokine factor 1	6.45215	6.45207	6.45203	6.45203	6.45237	6.45217	6.45218	6.45222	0.00415333	566.241	450
1385572_at						7.12914	7.1291	7.12905	7.12905	7.1292	7.1293	7.1292	7.12922	0.00420399	568.078	451
1374726_at		0005576 // extracellular region // inferred from electronic annotation		Fndc1	fibronectin type III domain containing 1	6.69625	6.6962	6.69619	6.69623	6.69638	6.69631	6.69635	6.69637	0.00419469	568.333	452
1376153_at						8.59409	8.5941	8.59406	8.59412	8.59424	8.59427	8.59422	8.59418	0.00418985	568.81	453
1370607_a_at	0000165 // MAPKKK cascade // inferred from sequence or structural similarity /// 0000902 // cell morphogenesis // inferred from sequence or structural similarity /// 0007219 // Notch signaling pathway // inferred from sequence or structural similarity /// 0007399 // nervous system development // inferred from sequence or structural similarity /// 0007416 // synaptogenesis // inferred from sequenc…	0005576 // extracellular region // inferred from electronic annotation /// 0005737 // cytoplasm // inferred from sequence or structural similarity /// 0005886 // plasma membrane // inferred from sequence or structural similarity /// 0005886 // plasma membrane // inferred from electronic annotation /// 0005887 // integral to plasma membrane // inferred from sequence or structural similarity /// 00…	0003712 // transcription cofactor activity // inferred from sequence or structural similarity /// 0005102 // receptor binding // inferred from electronic annotation /// 0005176 // ErbB-2 class receptor binding // inferred from sequence or structural similarity /// 0005351 // sugar:hydrogen symporter activity // inferred from electronic annotation /// 0008083 // growth factor activity // inferred …	Nrg1	neuregulin 1	6.99432	6.99413	6.99432	6.99421	6.99442	6.99435	6.99439	6.99445	0.00420044	569.688	454
1374529_at						10.6434	10.6433	10.6433	10.6433	10.6434	10.6434	10.6434	10.6435	0.0042044	570.148	455
1379614_at						8.46514	8.4651	8.46517	8.46516	8.46525	8.46533	8.46525	8.46529	0.0042193	570.956	456
1385925_at						6.77746	6.77743	6.77741	6.77738	6.7776	6.77761	6.77751	6.77753	0.00423195	571.592	457
1371441_at	0006810 // transport // inferred from electronic annotation /// 0006915 // apoptosis // inferred from electronic annotation /// 0006916 // anti-apoptosis // inferred from sequence or structural similarity /// 0008643 // carbohydrate transport // inferred from electronic annotation /// 0042981 // regulation of apoptosis // inferred from electronic annotation /// 0042981 // regulation of apoptosis …	0005737 // cytoplasm // inferred from electronic annotation	0005351 // sugar:hydrogen symporter activity // inferred from electronic annotation /// 0005515 // protein binding // inferred from electronic annotation /// 0005515 // protein binding // inferred from sequence or structural similarity	Pea15a	phosphoprotein enriched in astrocytes 15A	8.20401	8.20407	8.204	8.20402	8.20417	8.20421	8.20414	8.20413	0.00424017	571.827	458
1385832_s_at	0002639 // positive regulation of immunoglobulin production // inferred from sequence or structural similarity /// 0002726 // positive regulation of T cell cytokine production // inferred from sequence or structural similarity /// 0002821 // positive regulation of adaptive immune response // inferred from sequence or structural similarity /// 0030890 // positive regulation of B cell proliferation…	0005634 // nucleus // inferred from sequence or structural similarity /// 0005730 // nucleolus // inferred from sequence or structural similarity /// 0005737 // cytoplasm // inferred from sequence or structural similarity		Sash3	SAM and SH3 domain containing 3	7.03169	7.03166	7.03164	7.03164	7.03181	7.03184	7.03173	7.0318	0.00434641	576.208	459
1382098_at						6.00587	6.00594	6.00584	6.00585	6.00602	6.0061	6.00597	6.00599	0.00440435	578.372	460
1386925_at	0030833 // regulation of actin filament polymerization // inferred from electronic annotation	0005737 // cytoplasm // inferred from electronic annotation /// 0005856 // cytoskeleton // inferred from electronic annotation	0003779 // actin binding // inferred from electronic annotation /// 0005515 // protein binding // inferred from sequence or structural similarity	Arpc1b	actin related protein 2/3 complex, subunit 1B	9.8806	9.88058	9.88055	9.88057	9.88071	9.88075	9.88068	9.88067	0.00442516	579.45	461
1397684_at				Dkk2	dickkopf homolog 2 (Xenopus laevis)	6.57192	6.57191	6.57187	6.57189	6.57212	6.57202	6.57201	6.57198	0.00443074	580.09	462
1370826_at	0006334 // nucleosome assembly // inferred from electronic annotation	0005634 // nucleus // inferred from electronic annotation /// 0042470 // melanosome // inferred from electronic annotation	0005515 // protein binding // inferred from sequence or structural similarity	Nap1l1	nucleosome assembly protein 1-like 1	9.51935	9.51934	9.51934	9.51936	9.51948	9.51953	9.51943	9.51948	0.0044514	581.155	463
1371703_at				Ahnak	AHNAK nucleoprotein	10.1268	10.1268	10.1267	10.1269	10.1269	10.1271	10.1269	10.1269	0.00445043	581.735	464
1369105_a_at	0006469 // negative regulation of protein kinase activity // inferred from electronic annotation		0004860 // protein kinase inhibitor activity // inferred from electronic annotation /// 0004862 // cAMP-dependent protein kinase inhibitor activity // inferred from electronic annotation /// 0016301 // kinase activity // inferred from electronic annotation	Pkib	protein kinase inhibitor beta, (cAMP-dependent, catalytic) inhibitor beta	6.10619	6.10621	6.1062	6.1061	6.1063	6.10635	6.10627	6.10633	0.00450753	584.05	465
1390429_at						6.8171	6.81714	6.81703	6.81703	6.8173	6.81728	6.81717	6.81718	0.00450858	584.549	466
1370603_a_at	0000187 // activation of MAPK activity // inferred from sequence or structural similarity /// 0001915 // negative regulation of T cell mediated cytotoxicity // inferred from sequence or structural similarity /// 0001916 // positive regulation of T cell mediated cytotoxicity // inferred from sequence or structural similarity /// 0001960 // negative regulation of cytokine mediated signaling pathway…	0005634 // nucleus // inferred from sequence or structural similarity /// 0005886 // plasma membrane // inferred from sequence or structural similarity /// 0005887 // integral to plasma membrane // inferred from direct assay /// 0005925 // focal adhesion // inferred from sequence or structural similarity /// 0009897 // external side of plasma membrane // inferred from sequence or structural simil…	0004721 // phosphoprotein phosphatase activity // inferred from electronic annotation /// 0004725 // protein tyrosine phosphatase activity // inferred from sequence or structural similarity /// 0004725 // protein tyrosine phosphatase activity // inferred from electronic annotation /// 0005001 // transmembrane receptor protein tyrosine phosphatase activity // traceable author statement /// 0005515…	Ptprc	protein tyrosine phosphatase, receptor type, C	6.65183	6.65181	6.65182	6.65187	6.65194	6.65199	6.65195	6.65195	0.0045075	585.102	467
1389034_at	0006511 // ubiquitin-dependent protein catabolic process // inferred from electronic annotation /// 0032020 // ISG15-protein conjugation // inferred from sequence or structural similarity		0004221 // ubiquitin thiolesterase activity // inferred from electronic annotation /// 0019785 // ISG15-specific protease activity // inferred from sequence or structural similarity	Usp18	ubiquitin specific peptidase 18	7.40005	7.40011	7.40017	7.40016	7.40024	7.40033	7.40025	7.40023	0.00452137	585.736	468
1393162_at	0006810 // transport // inferred from electronic annotation /// 0006811 // ion transport // inferred from electronic annotation /// 0006829 // zinc ion transport // inferred from electronic annotation /// 0030001 // metal ion transport // inferred from electronic annotation	0005783 // endoplasmic reticulum // inferred from sequence or structural similarity /// 0005886 // plasma membrane // inferred from electronic annotation /// 0016020 // membrane // inferred from electronic annotation /// 0016021 // integral to membrane // inferred from electronic annotation	0008270 // zinc ion binding // inferred from electronic annotation /// 0046873 // metal ion transmembrane transporter activity // inferred from electronic annotation	Slc39a6	solute carrier family 39 (metal ion transporter), member 6	7.16599	7.166	7.16601	7.16598	7.16611	7.16612	7.16611	7.16614	0.00451173	585.893	469
1389885_at			0008270 // zinc ion binding // inferred from electronic annotation /// 0046872 // metal ion binding // inferred from electronic annotation	Limd2	LIM domain containing 2	7.42617	7.42617	7.42616	7.4261	7.42628	7.42634	7.42626	7.42625	0.00455106	587.904	470
1390821_at	0007155 // cell adhesion // inferred from electronic annotation /// 0007156 // homophilic cell adhesion // inferred from electronic annotation /// 0007283 // spermatogenesis // non-traceable author statement /// 0042476 // odontogenesis // non-traceable author statement	0005615 // extracellular space // traceable author statement /// 0005624 // membrane fraction // inferred from sequence or structural similarity /// 0005634 // nucleus // inferred from sequence or structural similarity /// 0005737 // cytoplasm // traceable author statement /// 0005886 // plasma membrane // inferred from electronic annotation /// 0005887 // integral to plasma membrane // traceable…	0004872 // receptor activity // inferred from electronic annotation /// 0005509 // calcium ion binding // inferred from electronic annotation /// 0005515 // protein binding // inferred from sequence or structural similarity /// 0005515 // protein binding // inferred from electronic annotation	Pcdha1 /// Pcdha10 /// Pcdha11 /// Pcdha12 /// Pcdha13 /// Pcdha2 /// Pcdha3 /// Pcdha4 /// Pcdha5 /// Pcdha6 /// Pcdha7 /// Pcdha8 /// Pcdha9 /// Pcdhac1 /// Pcdhac2	protocadherin alpha 1 /// protocadherin alpha 10 /// protocadherin alpha 11 /// protocadherin alpha 12 /// protocadherin alpha 13 /// protocadherin alpha 2 /// protocadherin alpha 3 /// protocadherin alpha 4 /// protocadherin alpha 5 /// protocadherin alpha 6 /// protocadherin alpha 7 /// protocadherin alpha 8 /// protocadherin alpha 9 /// protocadherin alpha subfamily C, 1 /// protocadherin alph…	6.95056	6.95063	6.9506	6.95059	6.95075	6.95071	6.95073	6.9507	0.00455202	588.109	471
1370090_at	0045576 // mast cell activation // inferred from sequence or structural similarity /// 0050663 // cytokine secretion // inferred from sequence or structural similarity	0005829 // cytosol // inferred from sequence or structural similarity	0005515 // protein binding // inferred from electronic annotation /// 0005515 // protein binding // inferred from sequence or structural similarity	Lcp2	lymphocyte cytosolic protein 2	7.19665	7.19682	7.19669	7.19656	7.1968	7.19704	7.19689	7.19685	0.00455085	588.318	472
1377695_at				Smtnl2	smoothelin-like 2	8.34889	8.34877	8.34877	8.34876	8.34901	8.3489	8.34891	8.34903	0.0045518	588.842	473
1382601_at						6.82138	6.82139	6.82139	6.8214	6.82151	6.82159	6.82148	6.8215	0.00454219	588.883	474
1388763_at	0031032 // actomyosin structure organization // inferred from electronic annotation		0003779 // actin binding // inferred from electronic annotation	LOC690976	similar to Calponin-2 (Calponin H2, smooth muscle) (Neutral calponin)	8.58687	8.58684	8.58686	8.58686	8.58699	8.58702	8.58695	8.58697	0.00456	589.601	475
1367860_a_at	0001503 // ossification // inferred from expression pattern /// 0001525 // angiogenesis // inferred from expression pattern /// 0001541 // ovarian follicle development // inferred from expression pattern /// 0001666 // response to hypoxia // inferred from expression pattern /// 0001935 // endothelial cell proliferation // inferred from expression pattern /// 0006508 // proteolysis // inferred fro…	0005578 // proteinaceous extracellular matrix // inferred from electronic annotation /// 0005737 // cytoplasm // inferred from direct assay /// 0016020 // membrane // inferred from electronic annotation /// 0016021 // integral to membrane // inferred from electronic annotation /// 0042470 // melanosome // inferred from electronic annotation	0004222 // metalloendopeptidase activity // inferred from electronic annotation /// 0005509 // calcium ion binding // inferred from electronic annotation /// 0005515 // protein binding // inferred from sequence or structural similarity /// 0008233 // peptidase activity // inferred from electronic annotation /// 0008237 // metallopeptidase activity // inferred from electronic annotation /// 000827…	Mmp14	matrix metallopeptidase 14 (membrane-inserted)	8.10268	8.10266	8.10274	8.10272	8.10281	8.10284	8.10282	8.10285	0.00458193	590.753	476
1398373_at	0006486 // protein amino acid glycosylation // inferred from electronic annotation /// 0009312 // oligosaccharide biosynthetic process // inferred from sequence or structural similarity	0000139 // Golgi membrane // inferred from electronic annotation /// 0005794 // Golgi apparatus // inferred from electronic annotation /// 0016020 // membrane // inferred from electronic annotation /// 0016021 // integral to membrane // inferred from electronic annotation	0000287 // magnesium ion binding // inferred from electronic annotation /// 0008378 // galactosyltransferase activity // inferred from electronic annotation /// 0008499 // UDP-galactose:beta-N-acetylglucosamine beta-1,3-galactosyltransferase activity // inferred from sequence or structural similarity /// 0016740 // transferase activity // inferred from electronic annotation /// 0016757 // transfe…	B3galnt1	beta-1,3-N-acetylgalactosaminyltransferase 1	8.55762	8.55757	8.55755	8.55761	8.55778	8.55769	8.55768	8.55772	0.00463732	593.126	477
1391387_s_at	0006398 // histone mRNA 3'-end processing // inferred from sequence or structural similarity	0005634 // nucleus // inferred from sequence or structural similarity /// 0005654 // nucleoplasm // inferred from sequence or structural similarity /// 0005737 // cytoplasm // inferred from sequence or structural similarity /// 0030529 // ribonucleoprotein complex // inferred from sequence or structural similarity	0003729 // mRNA binding // inferred from sequence or structural similarity	Slbp	stem-loop binding protein	7.59827	7.59834	7.59784	7.59829	7.59897	7.59812	7.59868	7.59865	0.00463389	593.301	478
1367768_at	0050965 // detection of temperature stimulus involved in sensory perception of pain // inferred from sequence or structural similarity	0005737 // cytoplasm // inferred from electronic annotation	0004857 // enzyme inhibitor activity // inferred from electronic annotation /// 0005515 // protein binding // inferred from sequence or structural similarity /// 0008191 // metalloendopeptidase inhibitor activity // inferred from electronic annotation /// 0008191 // metalloendopeptidase inhibitor activity // inferred from sequence or structural similarity	Lxn	latexin	7.57518	7.57521	7.57518	7.57521	7.57534	7.57537	7.57529	7.5753	0.00463674	593.917	479
1394109_at						7.96023	7.96015	7.96016	7.96022	7.96034	7.96032	7.96027	7.96037	0.00463333	594.219	480
1370389_at		0005634 // nucleus // inferred from sequence or structural similarity /// 0005730 // nucleolus // inferred from sequence or structural similarity		Gpm6b	glycoprotein m6b	7.17857	7.17848	7.17898	7.17865	7.17891	7.17899	7.179	7.17899	0.00462578	594.259	481
1392037_at						7.0572	7.05719	7.05717	7.05719	7.05728	7.05734	7.05732	7.0573	0.00464523	594.975	482
1370236_at	0002084 // protein depalmitoylation // inferred from sequence or structural similarity /// 0006309 // DNA fragmentation during apoptosis // inferred from sequence or structural similarity /// 0006464 // protein modification process // inferred from electronic annotation /// 0007040 // lysosome organization // inferred from sequence or structural similarity /// 0007042 // lysosomal lumen acidifica…	0005576 // extracellular region // inferred from sequence or structural similarity /// 0005615 // extracellular space // inferred from sequence or structural similarity /// 0005624 // membrane fraction // inferred from direct assay /// 0005634 // nucleus // inferred from sequence or structural similarity /// 0005764 // lysosome // inferred from direct assay /// 0005764 // lysosome // inferred fro…	0008474 // palmitoyl-(protein) hydrolase activity // inferred from sequence or structural similarity /// 0008474 // palmitoyl-(protein) hydrolase activity // inferred from electronic annotation /// 0016290 // palmitoyl-CoA hydrolase activity // inferred from sequence or structural similarity /// 0016787 // hydrolase activity // inferred from electronic annotation	Ppt1	palmitoyl-protein thioesterase 1	9.16777	9.16778	9.16777	9.1678	9.1679	9.16792	9.1679	9.16788	0.00473499	597.816	483
1392794_at						6.78533	6.78529	6.78524	6.78528	6.7854	6.78545	6.78543	6.78537	0.00475826	598.992	484
1397304_at		0005829 // cytosol // inferred from sequence or structural similarity /// 0016020 // membrane // inferred from electronic annotation	0003924 // GTPase activity // inferred from sequence or structural similarity /// 0005525 // GTP binding // inferred from electronic annotation /// 0016817 // hydrolase activity, acting on acid anhydrides // inferred from electronic annotation	Igtp	interferon gamma induced GTPase	8.24106	8.24105	8.24103	8.24105	8.24122	8.24119	8.24113	8.24115	0.00474845	599.012	485
1390226_at				RGD1562552	similar to hypothetical protein LOC340061	7.10485	7.10487	7.10484	7.10487	7.10498	7.10503	7.10496	7.10494	0.00480082	600.978	487
1393373_at	0007186 // G-protein coupled receptor protein signaling pathway // inferred from electronic annotation /// 0007601 // visual perception // inferred from electronic annotation	0016021 // integral to membrane // inferred from electronic annotation		Opn3	opsin 3	7.23696	7.23698	7.23698	7.23698	7.23713	7.2372	7.23705	7.23705	0.00479508	601.402	488
1388493_at				Ecop	EGFR-coamplified and overexpressed protein	7.55098	7.551	7.55096	7.55098	7.55115	7.55114	7.55105	7.55109	0.004818	602.894	489
1386568_at	0006355 // regulation of transcription, DNA-dependent // inferred from electronic annotation /// 0008285 // negative regulation of cell proliferation // inferred from sequence or structural similarity /// 0030216 // keratinocyte differentiation // inferred from sequence or structural similarity /// 0043588 // skin development // inferred from sequence or structural similarity /// 0043616 // kerat…	0005634 // nucleus // inferred from electronic annotation	0003700 // transcription factor activity // inferred from electronic annotation	Irf6	interferon regulatory factor 6	7.64085	7.64076	7.64084	7.64077	7.64094	7.64098	7.64098	7.64087	0.0048449	603.725	490
1369029_at	0006955 // immune response // inferred from mutant phenotype /// 0009615 // response to virus // inferred from electronic annotation /// 0015914 // phospholipid transport // traceable author statement /// 0030099 // myeloid cell differentiation // inferred from sequence or structural similarity	0016020 // membrane // inferred from electronic annotation /// 0016021 // integral to membrane // inferred from electronic annotation	0005509 // calcium ion binding // inferred from electronic annotation /// 0005515 // protein binding // inferred from sequence or structural similarity /// 0017124 // SH3 domain binding // inferred from electronic annotation	Plscr1	phospholipid scramblase 1	8.44604	8.44602	8.44603	8.446	8.44615	8.4462	8.4461	8.44614	0.00500204	609.69	491
1390529_at	0014070 // response to organic cyclic substance // inferred from sequence or structural similarity /// 0032713 // negative regulation of interleukin-4 production // inferred from sequence or structural similarity /// 0032733 // positive regulation of interleukin-10 production // inferred from sequence or structural similarity /// 0032743 // positive regulation of interleukin-2 production // infer…	0009897 // external side of plasma membrane // inferred from sequence or structural similarity		Cd83	CD83 molecule	7.29596	7.29594	7.29589	7.29595	7.29606	7.29609	7.29604	7.29604	0.00501626	610.724	492
1371131_a_at	0006350 // transcription // inferred from electronic annotation /// 0006355 // regulation of transcription, DNA-dependent // inferred from electronic annotation /// 0006979 // response to oxidative stress // inferred from sequence or structural similarity /// 0007049 // cell cycle // inferred from electronic annotation /// 0009612 // response to mechanical stimulus // inferred from expression pat…	0005634 // nucleus // inferred from direct assay /// 0005737 // cytoplasm // inferred from direct assay /// 0005737 // cytoplasm // inferred from electronic annotation /// 0005737 // cytoplasm // inferred from sequence or structural similarity /// 0005758 // mitochondrial intermembrane space // inferred from direct assay	0004857 // enzyme inhibitor activity // inferred from sequence or structural similarity /// 0005515 // protein binding // inferred from sequence or structural similarity	Txnip	thioredoxin interacting protein	11.0365	11.0364	11.0358	11.036	11.0365	11.0365	11.0367	11.0365	0.00500811	610.756	493
1388602_at	0006508 // proteolysis // inferred from electronic annotation /// 0006955 // immune response // inferred from electronic annotation /// 0006957 // complement activation, alternative pathway // inferred from electronic annotation /// 0006957 // complement activation, alternative pathway // inferred from sequence or structural similarity /// 0007219 // Notch signaling pathway // inferred from mutan…	0005576 // extracellular region // inferred from electronic annotation /// 0005576 // extracellular region // inferred from sequence or structural similarity /// 0005615 // extracellular space // inferred from direct assay /// 0005615 // extracellular space // inferred from sequence or structural similarity /// 0031093 // platelet alpha granule lumen // inferred from sequence or structural simila…	0003824 // catalytic activity // inferred from electronic annotation /// 0004175 // endopeptidase activity // inferred from direct assay /// 0004252 // serine-type endopeptidase activity // inferred from electronic annotation /// 0004252 // serine-type endopeptidase activity // traceable author statement /// 0008233 // peptidase activity // inferred from electronic annotation /// 0008236 // serin…	Cfd	complement factor D (adipsin)	6.51494	6.51502	6.51486	6.51485	6.51511	6.51502	6.51505	6.51518	0.0050587	612.25	494
1374718_at			0005515 // protein binding // inferred from electronic annotation /// 0008270 // zinc ion binding // inferred from electronic annotation	Dtx3l	deltex 3-like (Drosophila)	7.71662	7.71661	7.7166	7.7166	7.71675	7.71676	7.71672	7.71669	0.00506061	612.578	495
1381125_at						6.4954	6.4954	6.4954	6.49542	6.49552	6.49554	6.49553	6.4955	0.00511492	614.756	496
1368350_at	0006470 // protein amino acid dephosphorylation // inferred from electronic annotation /// 0006730 // one-carbon compound metabolic process // inferred from electronic annotation /// 0007409 // axonogenesis // inferred from sequence or structural similarity /// 0016311 // dephosphorylation // inferred from electronic annotation	0005578 // proteinaceous extracellular matrix // inferred from sequence or structural similarity /// 0016020 // membrane // inferred from electronic annotation /// 0016021 // integral to membrane // inferred from electronic annotation	0004089 // carbonate dehydratase activity // inferred from electronic annotation /// 0004721 // phosphoprotein phosphatase activity // inferred from electronic annotation /// 0004725 // protein tyrosine phosphatase activity // inferred from electronic annotation /// 0005515 // protein binding // inferred from sequence or structural similarity /// 0008270 // zinc ion binding // inferred from elect…	Ptprz1	protein tyrosine phosphatase, receptor-type, Z polypeptide 1	6.47435	6.47436	6.47436	6.47436	6.4745	6.47448	6.47447	6.47446	0.00520322	618.089	497
1377190_at						6.99001	6.98995	6.98995	6.99002	6.9901	6.99008	6.99013	6.99009	0.00520884	618.849	498
1392785_at						6.98963	6.9896	6.98963	6.98968	6.98972	6.98979	6.98977	6.98975	0.00526252	621.569	499
1377650_at						7.53011	7.53007	7.52999	7.53014	7.53038	7.5303	7.53026	7.53013	0.00527	622.054	500
1376197_at	0006355 // regulation of transcription, DNA-dependent // inferred from sequence or structural similarity /// 0016055 // Wnt receptor signaling pathway // inferred from sequence or structural similarity /// 0021915 // neural tube development // inferred from sequence or structural similarity /// 0030538 // embryonic genitalia morphogenesis // inferred from sequence or structural similarity /// 004…	0005634 // nucleus // inferred from electronic annotation /// 0005634 // nucleus // inferred from sequence or structural similarity	0003677 // DNA binding // inferred from electronic annotation /// 0003677 // DNA binding // inferred from sequence or structural similarity /// 0003700 // transcription factor activity // inferred from sequence or structural similarity /// 0005515 // protein binding // inferred from sequence or structural similarity	Tcf7	transcription factor 7, T-cell specific	6.83999	6.83996	6.83998	6.83998	6.84005	6.84013	6.8401	6.8401	0.00528144	622.655	501
1372727_at						7.82667	7.82628	7.82646	7.82662	7.82676	7.82671	7.82667	7.82674	0.00528088	623.065	502
1371969_at						10.3209	10.3209	10.321	10.321	10.3211	10.321	10.321	10.3211	0.00527634	623.479	503
1374601_at		0005783 // endoplasmic reticulum // inferred from sequence or structural similarity /// 0005886 // plasma membrane // inferred from sequence or structural similarity		Ifngr2	interferon gamma receptor 2	8.15807	8.15806	8.15805	8.15802	8.15816	8.15819	8.15817	8.15814	0.0053254	625.429	504
1387206_at	0005975 // carbohydrate metabolic process // inferred from electronic annotation /// 0006688 // glycosphingolipid biosynthetic process // traceable author statement	0005794 // Golgi apparatus // inferred from electronic annotation /// 0016020 // membrane // inferred from electronic annotation /// 0016021 // integral to membrane // inferred from electronic annotation	0000287 // magnesium ion binding // inferred from electronic annotation /// 0005509 // calcium ion binding // inferred from electronic annotation /// 0008489 // UDP-galactose:glucosylceramide beta-1,4-galactosyltransferase activity // inferred from direct assay /// 0016740 // transferase activity // inferred from electronic annotation /// 0016757 // transferase activity, transferring glycosyl gro…	B4galt6	UDP-Gal:betaGlcNAc beta 1,4-galactosyltransferase, polypeptide 6	8.8291	8.82909	8.82902	8.82906	8.82919	8.82919	8.82917	8.82918	0.0053703	627.282	505
1384507_at				Fam105a	family with sequence similarity 105, member A	6.96133	6.96133	6.96131	6.96138	6.96147	6.96153	6.96144	6.9614	0.00536561	627.652	506
1382314_at	0006464 // protein modification process // inferred from electronic annotation			G1p2	interferon, alpha-inducible protein (clone IFI-15K)	7.70272	7.70268	7.70272	7.70278	7.70288	7.70302	7.7028	7.7028	0.00545365	630.456	507
1393048_at						6.97004	6.97006	6.97001	6.97002	6.97016	6.97019	6.97013	6.97012	0.00547638	631.644	508
1374119_at	0006350 // transcription // inferred from electronic annotation /// 0006355 // regulation of transcription, DNA-dependent // inferred from electronic annotation /// 0006355 // regulation of transcription, DNA-dependent // inferred from sequence or structural similarity /// 0006954 // inflammatory response // inferred from electronic annotation /// 0006954 // inflammatory response // inferred from…	0005634 // nucleus // inferred from electronic annotation /// 0005737 // cytoplasm // inferred from electronic annotation	0003677 // DNA binding // inferred from sequence or structural similarity /// 0003677 // DNA binding // inferred from electronic annotation /// 0003700 // transcription factor activity // inferred from electronic annotation /// 0003700 // transcription factor activity // inferred from sequence or structural similarity /// 0003713 // transcription coactivator activity // inferred from sequence or …	Elf3	E74-like factor 3	7.8079	7.80799	7.80787	7.80782	7.80805	7.80822	7.80811	7.80795	0.00556581	634.61	509
1371475_at	0015986 // ATP synthesis coupled proton transport // inferred from electronic annotation	0005576 // extracellular region // inferred from electronic annotation /// 0033178 // proton-transporting two-sector ATPase complex, catalytic domain // inferred from electronic annotation /// 0033180 // proton-transporting V-type ATPase, V1 domain // inferred from electronic annotation	0003676 // nucleic acid binding // inferred from electronic annotation /// 0004518 // nuclease activity // inferred from electronic annotation /// 0004519 // endonuclease activity // inferred from electronic annotation /// 0004522 // pancreatic ribonuclease activity // inferred from electronic annotation /// 0016787 // hydrolase activity // inferred from electronic annotation /// 0046933 // hydro…	Rnase4	ribonuclease, RNase A family 4	8.08714	8.08711	8.08716	8.08716	8.08725	8.08727	8.08726	8.08725	0.00560588	636.11	510
1379760_at	0006955 // immune response // inferred from electronic annotation /// 0045087 // innate immune response // inferred from electronic annotation		0005515 // protein binding // inferred from sequence or structural similarity	Tnfaip8l2	tumor necrosis factor, alpha-induced protein 8-like 2	6.72302	6.72294	6.72302	6.72299	6.72312	6.72323	6.72308	6.72306	0.00560078	636.174	511
1387343_at	0006350 // transcription // inferred from electronic annotation /// 0006355 // regulation of transcription, DNA-dependent // inferred from electronic annotation	0005634 // nucleus // inferred from direct assay /// 0005634 // nucleus // inferred from electronic annotation /// 0005634 // nucleus // inferred from sequence or structural similarity	0003677 // DNA binding // inferred from direct assay /// 0003677 // DNA binding // inferred from sequence or structural similarity /// 0003677 // DNA binding // inferred from electronic annotation /// 0003700 // transcription factor activity // inferred from electronic annotation /// 0005515 // protein binding // inferred from direct assay /// 0042803 // protein homodimerization activity // infer…	Cebpd	CCAAT/enhancer binding protein (C/EBP), delta	7.42452	7.42443	7.42419	7.42424	7.4246	7.42493	7.42455	7.42443	0.00565234	638.008	512
1371923_at	0008152 // metabolic process // inferred from electronic annotation /// 0008654 // phospholipid biosynthetic process // inferred from sequence or structural similarity /// 0008654 // phospholipid biosynthetic process // inferred from electronic annotation	0000139 // Golgi membrane // inferred from electronic annotation /// 0005783 // endoplasmic reticulum // inferred from sequence or structural similarity /// 0005783 // endoplasmic reticulum // inferred from electronic annotation /// 0005789 // endoplasmic reticulum membrane // inferred from electronic annotation /// 0005794 // Golgi apparatus // inferred from sequence or structural similarity ///…	0005509 // calcium ion binding // inferred from electronic annotation /// 0008415 // acyltransferase activity // inferred from electronic annotation /// 0016740 // transferase activity // inferred from electronic annotation /// 0047184 // 1-acylglycerophosphocholine O-acyltransferase activity // inferred from sequence or structural similarity /// 0047184 // 1-acylglycerophosphocholine O-acyltrans…	Lpcat1	lysophosphatidylcholine acyltransferase 1	7.27311	7.27312	7.27308	7.27309	7.27324	7.27333	7.2732	7.27315	0.00567836	639.177	513
1388271_at	0006882 // cellular zinc ion homeostasis // inferred from sequence or structural similarity /// 0007263 // nitric oxide mediated signal transduction // inferred from sequence or structural similarity /// 0010273 // detoxification of copper ion // inferred from sequence or structural similarity		0005515 // protein binding // inferred from sequence or structural similarity /// 0046872 // metal ion binding // inferred from electronic annotation	Mt2A	metallothionein 2A	12.836	12.836	12.8359	12.8358	12.836	12.836	12.8361	12.8361	0.00570234	640.492	514
1382283_at	0030036 // actin cytoskeleton organization // inferred from physical interaction /// 0030048 // actin filament-based movement // inferred from sequence or structural similarity	0005737 // cytoplasm // inferred from electronic annotation /// 0005856 // cytoskeleton // inferred from electronic annotation /// 0005884 // actin filament // inferred from direct assay /// 0015629 // actin cytoskeleton // inferred from sequence or structural similarity /// 0031410 // cytoplasmic vesicle // inferred from electronic annotation	0003779 // actin binding // inferred from electronic annotation	Wipf1	WAS/WASL interacting protein family, member 1	8.16809	8.16805	8.16805	8.16807	8.1682	8.16817	8.16815	8.16818	0.00571651	641.066	515
1370312_at	0007155 // cell adhesion // inferred from electronic annotation	0005576 // extracellular region // inferred from electronic annotation /// 0005578 // proteinaceous extracellular matrix // inferred from electronic annotation	0005515 // protein binding // inferred from electronic annotation	Spon1	spondin 1, extracellular matrix protein	10.2599	10.2599	10.2599	10.2599	10.26	10.26	10.26	10.26	0.00570736	641.351	516
1395388_at						10.3054	10.3051	10.3054	10.3061	10.3057	10.3067	10.3057	10.3056	0.00576402	643.202	517
1391637_at	0007165 // signal transduction // inferred from electronic annotation	0005622 // intracellular // inferred from electronic annotation /// 0005737 // cytoplasm // inferred from electronic annotation /// 0016020 // membrane // inferred from electronic annotation	0005096 // GTPase activator activity // inferred from electronic annotation	Arhgap15	Rho GTPase activating protein 15	6.95008	6.95003	6.95001	6.95002	6.95016	6.95019	6.95011	6.95015	0.00576641	643.719	518
1378633_at			0008270 // zinc ion binding // inferred from electronic annotation	Lpxn	leupaxin	7.4795	7.47952	7.47952	7.47952	7.47962	7.47964	7.47961	7.47961	0.00577842	644.582	519
1390133_at	0006915 // apoptosis // inferred from sequence or structural similarity	0005635 // nuclear envelope // inferred from sequence or structural similarity /// 0005737 // cytoplasm // inferred from sequence or structural similarity /// 0043231 // intracellular membrane-bounded organelle // inferred from sequence or structural similarity	0005515 // protein binding // inferred from sequence or structural similarity	Bnip2	BCL2/adenovirus E1B interacting protein 2	8.24701	8.24701	8.24699	8.24694	8.24707	8.24714	8.24718	8.24706	0.00580577	645.455	520
1373734_at	0006810 // transport // inferred from electronic annotation /// 0006811 // ion transport // inferred from electronic annotation /// 0015732 // prostaglandin transport // inferred from direct assay	0016020 // membrane // inferred from electronic annotation /// 0016021 // integral to membrane // inferred from electronic annotation	0005215 // transporter activity // inferred from electronic annotation	Slco3a1	Solute carrier organic anion transporter family, member 3a1	7.77005	7.77001	7.77005	7.77005	7.77015	7.77017	7.77019	7.7701	0.0058119	645.971	521
1375845_at		0016021 // integral to membrane // inferred from electronic annotation		Aig1	androgen-induced 1	7.52761	7.52764	7.52766	7.52757	7.52771	7.52782	7.52771	7.52773	0.00580843	646.09	522
1370156_at	0006916 // anti-apoptosis // inferred from mutant phenotype /// 0006979 // response to oxidative stress // inferred from sequence or structural similarity /// 0046686 // response to cadmium ion // inferred from direct assay /// 0046688 // response to copper ion // inferred from direct assay /// 0051260 // protein homooligomerization // inferred from electronic annotation	0005737 // cytoplasm // inferred from direct assay /// 0005783 // endoplasmic reticulum // inferred from sequence or structural similarity /// 0005794 // Golgi apparatus // inferred from electronic annotation /// 0005794 // Golgi apparatus // inferred from sequence or structural similarity /// 0005886 // plasma membrane // inferred from direct assay /// 0005886 // plasma membrane // inferred from…	0005507 // copper ion binding // inferred from sequence or structural similarity /// 0005507 // copper ion binding // traceable author statement /// 0008017 // microtubule binding // inferred from sequence or structural similarity /// 0042802 // identical protein binding // inferred from sequence or structural similarity	Prnp	prion protein	9.11854	9.11853	9.11855	9.11857	9.11867	9.11868	9.11863	9.11864	0.00587189	647.694	523
1397897_x_at						6.70841	6.70848	6.70848	6.70836	6.70853	6.70874	6.70853	6.70852	0.00588359	648.2	524
1371527_at	0016049 // cell growth // inferred from electronic annotation /// 0030855 // epithelial cell differentiation // inferred from expression pattern	0005886 // plasma membrane // inferred from physical interaction /// 0016020 // membrane // inferred from electronic annotation /// 0016021 // integral to membrane // inferred from electronic annotation /// 0016021 // integral to membrane // traceable author statement		Emp1	epithelial membrane protein 1	9.13992	9.13983	9.13986	9.14004	9.14004	9.14009	9.14011	9.14007	0.00588762	648.749	525
1386912_at	0006508 // proteolysis // inferred from sequence or structural similarity	0005576 // extracellular region // inferred from electronic annotation	0005515 // protein binding // inferred from electronic annotation	Pcolce	procollagen C-endopeptidase enhancer	8.46324	8.46325	8.46326	8.46326	8.4634	8.46339	8.46333	8.46333	0.00611407	656.144	526
1369186_at	0001666 // response to hypoxia // inferred from sequence or structural similarity /// 0006508 // proteolysis // inferred from electronic annotation /// 0006508 // proteolysis // inferred from sequence or structural similarity /// 0006915 // apoptosis // inferred from expression pattern /// 0006915 // apoptosis // inferred from electronic annotation /// 0006917 // induction of apoptosis // inferre…	0005576 // extracellular region // inferred from sequence or structural similarity /// 0005622 // intracellular // inferred from electronic annotation /// 0005634 // nucleus // inferred from sequence or structural similarity /// 0005730 // nucleolus // inferred from sequence or structural similarity /// 0005737 // cytoplasm // inferred from electronic annotation	0004197 // cysteine-type endopeptidase activity // inferred from electronic annotation /// 0005515 // protein binding // inferred from electronic annotation /// 0005515 // protein binding // inferred from sequence or structural similarity /// 0008233 // peptidase activity // inferred from sequence or structural similarity /// 0008233 // peptidase activity // inferred from electronic annotation //…	Casp1	caspase 1	7.6692	7.66913	7.66916	7.6692	7.66927	7.66935	7.66926	7.66926	0.00623719	659.833	527
1369559_a_at	0007155 // cell adhesion // inferred from electronic annotation /// 0007229 // integrin-mediated signaling pathway // inferred from electronic annotation /// 0008228 // opsonization // inferred from sequence or structural similarity /// 0008284 // positive regulation of cell proliferation // inferred from sequence or structural similarity /// 0016477 // cell migration // inferred from direct assa…	0005886 // plasma membrane // inferred from sequence or structural similarity /// 0005886 // plasma membrane // inferred from electronic annotation /// 0005887 // integral to plasma membrane // inferred from sequence or structural similarity /// 0016020 // membrane // inferred from electronic annotation /// 0016021 // integral to membrane // inferred from electronic annotation	0005515 // protein binding // inferred from sequence or structural similarity /// 0005515 // protein binding // inferred from electronic annotation /// 0070053 // thrombospondin receptor activity // inferred from sequence or structural similarity	Cd47	Cd47 molecule	9.3223	9.32243	9.32251	9.3223	9.32249	9.32271	9.32259	9.32252	0.00634091	663.012	528
1368154_at	0006182 // cGMP biosynthetic process // inferred from direct assay /// 0006182 // cGMP biosynthetic process // inferred from electronic annotation /// 0006182 // cGMP biosynthetic process // inferred from sequence or structural similarity /// 0007242 // intracellular signaling cascade // inferred from electronic annotation /// 0007263 // nitric oxide mediated signal transduction // inferred from …	0005737 // cytoplasm // inferred from electronic annotation /// 0008074 // guanylate cyclase complex, soluble // inferred from direct assay /// 0008074 // guanylate cyclase complex, soluble // traceable author statement /// 0043234 // protein complex // inferred from direct assay	0004383 // guanylate cyclase activity // inferred from direct assay /// 0004383 // guanylate cyclase activity // inferred from electronic annotation /// 0004383 // guanylate cyclase activity // traceable author statement /// 0005525 // GTP binding // inferred from direct assay /// 0016829 // lyase activity // inferred from electronic annotation /// 0016849 // phosphorus-oxygen lyase activity // i…	Gucy1a3	guanylate cyclase 1, soluble, alpha 3	8.98206	8.98194	8.98202	8.98205	8.98215	8.9821	8.9821	8.98218	0.00634216	663.425	529
1381819_at						7.1777	7.17773	7.17776	7.17772	7.17784	7.17787	7.17784	7.1778	0.00635283	664.083	530
1373514_at				LOC688296	similar to chromosome 17 open reading frame 27	7.64843	7.64842	7.64838	7.64841	7.64852	7.6486	7.64849	7.64848	0.00634652	664.242	531
1372459_at	0001843 // neural tube closure // inferred from sequence or structural similarity /// 0007411 // axon guidance // inferred from sequence or structural similarity /// 0030036 // actin cytoskeleton organization // inferred from sequence or structural similarity	0005925 // focal adhesion // inferred from sequence or structural similarity /// 0030027 // lamellipodium // inferred from sequence or structural similarity /// 0030175 // filopodium // inferred from sequence or structural similarity	0005515 // protein binding // inferred from sequence or structural similarity	Vasp	vasodilator-stimulated phosphoprotein	8.86109	8.86109	8.86112	8.86111	8.86123	8.86124	8.86117	8.86119	0.00635526	664.96	532
1390891_at	0007018 // microtubule-based movement // inferred from electronic annotation /// 0007100 // mitotic centrosome separation // inferred from sequence or structural similarity /// 0051300 // spindle pole body organization // inferred from sequence or structural similarity	0000922 // spindle pole // inferred from sequence or structural similarity /// 0005634 // nucleus // inferred from sequence or structural similarity /// 0005737 // cytoplasm // inferred from sequence or structural similarity /// 0005875 // microtubule associated complex // inferred from electronic annotation /// 0005876 // spindle microtubule // inferred from sequence or structural similarity	0000166 // nucleotide binding // inferred from electronic annotation /// 0003777 // microtubule motor activity // inferred from electronic annotation /// 0005524 // ATP binding // inferred from electronic annotation	Kif11	kinesin family member 11	8.42156	8.42152	8.42147	8.42145	8.42165	8.4216	8.42158	8.42163	0.00635084	665.149	533
1389696_at						6.5192	6.51921	6.51912	6.51898	6.5192	6.51972	6.51952	6.51925	0.0063427	665.276	534
1367679_at	0000187 // activation of MAPK activity // inferred from direct assay /// 0001516 // prostaglandin biosynthetic process // inferred from sequence or structural similarity /// 0006461 // protein complex assembly // inferred from sequence or structural similarity /// 0006810 // transport // inferred from electronic annotation /// 0006886 // intracellular protein transport // inferred from sequence o…	0005764 // lysosome // inferred from sequence or structural similarity /// 0005770 // late endosome // inferred from sequence or structural similarity /// 0005771 // multivesicular body // inferred from sequence or structural similarity /// 0005783 // endoplasmic reticulum // inferred from sequence or structural similarity /// 0005794 // Golgi apparatus // inferred from sequence or structural sim…	0005215 // transporter activity // inferred from electronic annotation /// 0005515 // protein binding // inferred from direct assay /// 0005515 // protein binding // inferred from sequence or structural similarity /// 0019955 // cytokine binding // inferred from sequence or structural similarity /// 0042289 // MHC class II protein binding // inferred from electronic annotation	Cd74	Cd74 molecule, major histocompatibility complex, class II invariant chain	12.2365	12.2365	12.2364	12.2365	12.2366	12.2366	12.2366	12.2365	0.00648224	670.01	535
1373646_at	0006810 // transport // inferred from electronic annotation /// 0007264 // small GTPase mediated signal transduction // inferred from electronic annotation /// 0007269 // neurotransmitter secretion // traceable author statement /// 0015031 // protein transport // inferred from electronic annotation	0005886 // plasma membrane // inferred from electronic annotation /// 0016020 // membrane // traceable author statement /// 0016020 // membrane // inferred from electronic annotation	0000166 // nucleotide binding // inferred from electronic annotation /// 0005515 // protein binding // inferred from sequence or structural similarity /// 0005525 // GTP binding // inferred from electronic annotation /// 0005525 // GTP binding // traceable author statement	Rab15	RAB15, member RAS oncogene family	7.28502	7.28516	7.28511	7.28512	7.28519	7.28529	7.28523	7.28519	0.00654291	671.974	536
1374753_at						7.37967	7.37962	7.37961	7.3797	7.3798	7.37971	7.37981	7.37977	0.00656797	672.862	537
1373065_at	0006470 // protein amino acid dephosphorylation // inferred from electronic annotation /// 0016311 // dephosphorylation // inferred from electronic annotation	0005634 // nucleus // inferred from sequence or structural similarity /// 0005737 // cytoplasm // inferred from sequence or structural similarity	0004725 // protein tyrosine phosphatase activity // inferred from electronic annotation /// 0004726 // non-membrane spanning protein tyrosine phosphatase activity // inferred from sequence or structural similarity /// 0005515 // protein binding // inferred from sequence or structural similarity /// 0016791 // phosphatase activity // inferred from electronic annotation	Ptpn18	protein tyrosine phosphatase, non-receptor type 18	8.79664	8.79665	8.79661	8.79663	8.79674	8.79679	8.79671	8.79672	0.00657621	673.372	538
1398467_at						7.16769	7.16769	7.16772	7.16769	7.16775	7.16782	7.16779	7.16787	0.00664007	675.684	539
1373324_at	0006470 // protein amino acid dephosphorylation // inferred from electronic annotation /// 0016311 // dephosphorylation // inferred from electronic annotation		0004725 // protein tyrosine phosphatase activity // inferred from electronic annotation /// 0008138 // protein tyrosine/serine/threonine phosphatase activity // inferred from electronic annotation /// 0016791 // phosphatase activity // inferred from electronic annotation	Dusp14 /// LOC499736	dual specificity phosphatase 14 /// similar to Dual specificity protein phosphatase 14 (Mitogen-activated protein kinase phosphatase 6) (MAP kinase phosphatase 6) (MKP-6)	7.41934	7.41937	7.41938	7.4194	7.41946	7.41952	7.41947	7.41947	0.00666296	676.927	540
1367902_at	0007165 // signal transduction // inferred from electronic annotation /// 0007186 // G-protein coupled receptor protein signaling pathway // inferred from electronic annotation /// 0009755 // hormone-mediated signaling // inferred from sequence or structural similarity	0005834 // heterotrimeric G-protein complex // inferred from electronic annotation /// 0005886 // plasma membrane // inferred from electronic annotation /// 0016020 // membrane // inferred from electronic annotation	0004871 // signal transducer activity // inferred from electronic annotation	Gng11	guanine nucleotide binding protein (G protein), gamma 11	8.90939	8.9094	8.90937	8.90934	8.90949	8.90949	8.90948	8.90946	0.00674122	679.481	541
1382590_at				Rftn1	raftlin lipid raft linker 1	7.365	7.36498	7.36498	7.36499	7.36509	7.36506	7.3651	7.36509	0.00672878	679.612	542
1375653_at						6.2928	6.29284	6.29284	6.2928	6.29292	6.29294	6.29291	6.29292	0.00682136	682.363	543
1373458_at		0005634 // nucleus // inferred from electronic annotation /// 0005737 // cytoplasm // inferred from electronic annotation		Bex4	brain expressed gene 4	7.72327	7.72326	7.72325	7.72324	7.72337	7.72336	7.72334	7.72334	0.00688235	684.595	544
1371310_s_at	0006950 // response to stress // inferred from electronic annotation /// 0030199 // collagen fibril organization // inferred from sequence or structural similarity /// 0032964 // collagen biosynthetic process // inferred from sequence or structural similarity /// 0051604 // protein maturation // inferred from sequence or structural similarity	0005737 // cytoplasm // inferred from sequence or structural similarity /// 0005783 // endoplasmic reticulum // inferred from electronic annotation /// 0005788 // endoplasmic reticulum lumen // inferred from electronic annotation /// 0005793 // ER-Golgi intermediate compartment // inferred from sequence or structural similarity	0004867 // serine-type endopeptidase inhibitor activity // inferred from electronic annotation /// 0005515 // protein binding // inferred from sequence or structural similarity /// 0005518 // collagen binding // traceable author statement /// 0051082 // unfolded protein binding // inferred from sequence or structural similarity	Serpinh1	serine (or cysteine) peptidase inhibitor, clade H, member 1	10.2938	10.2938	10.2938	10.2938	10.2939	10.2939	10.2939	10.2939	0.007	688.616	545
1389659_at			0008234 // cysteine-type peptidase activity // inferred from electronic annotation	Ctla2a	cytotoxic T lymphocyte-associated protein 2 alpha	7.70751	7.70755	7.70751	7.70751	7.70761	7.70768	7.70762	7.70759	0.0070293	690.219	546
1370341_at	0006096 // glycolysis // inferred from electronic annotation /// 0014070 // response to organic cyclic substance // inferred from expression pattern /// 0032355 // response to estradiol stimulus // inferred from expression pattern /// 0042493 // response to drug // inferred from expression pattern	0000015 // phosphopyruvate hydratase complex // inferred from electronic annotation /// 0005622 // intracellular // inferred from sequence or structural similarity /// 0005737 // cytoplasm // inferred from direct assay /// 0005737 // cytoplasm // inferred from electronic annotation /// 0005886 // plasma membrane // inferred from electronic annotation /// 0016020 // membrane // inferred from elect…	0000287 // magnesium ion binding // inferred from electronic annotation /// 0004634 // phosphopyruvate hydratase activity // inferred from electronic annotation /// 0004634 // phosphopyruvate hydratase activity // traceable author statement /// 0016829 // lyase activity // inferred from electronic annotation /// 0042803 // protein homodimerization activity // inferred from direct assay /// 004687…	Eno2	enolase 2, gamma, neuronal	6.40753	6.40749	6.40746	6.40744	6.40757	6.40759	6.4076	6.40758	0.00701645	690.262	547
1387550_a_at	0006810 // transport // inferred from electronic annotation /// 0009414 // response to water deprivation // inferred from expression pattern /// 0015840 // urea transport // inferred from electronic annotation /// 0015840 // urea transport // non-traceable author statement	0005886 // plasma membrane // inferred from electronic annotation /// 0016020 // membrane // inferred from electronic annotation /// 0016021 // integral to membrane // inferred from electronic annotation /// 0016324 // apical plasma membrane // inferred from electronic annotation	0005507 // copper ion binding // inferred from electronic annotation /// 0005515 // protein binding // inferred from sequence or structural similarity /// 0005515 // protein binding // inferred from physical interaction /// 0015204 // urea transmembrane transporter activity // inferred from electronic annotation /// 0015204 // urea transmembrane transporter activity // inferred from sequence or s…	Slc14a2	solute carrier family 14 (urea transporter), member 2	8.21048	8.21051	8.21061	8.21052	8.21075	8.21059	8.21066	8.21069	0.00710401	692.901	548
1373082_at						7.25734	7.25735	7.25732	7.25732	7.25742	7.25745	7.25741	7.25743	0.00736612	701.379	549
1393227_at						7.17333	7.17332	7.17331	7.17325	7.17337	7.17345	7.17339	7.17343	0.00736909	701.762	550
1383163_at				Igj	immunoglobulin joining chain	6.76834	6.76829	6.76833	6.76833	6.76843	6.76849	6.76839	6.7684	0.0073775	702.234	551
1388753_at	0008152 // metabolic process // inferred from electronic annotation	0005783 // endoplasmic reticulum // inferred from electronic annotation /// 0005794 // Golgi apparatus // inferred from electronic annotation /// 0009986 // cell surface // inferred from electronic annotation /// 0009986 // cell surface // inferred from sequence or structural similarity	0003824 // catalytic activity // inferred from electronic annotation /// 0004065 // arylsulfatase activity // inferred from sequence or structural similarity /// 0005509 // calcium ion binding // inferred from electronic annotation /// 0008484 // sulfuric ester hydrolase activity // inferred from electronic annotation	Sulf2	sulfatase 2	9.01687	9.01687	9.01691	9.0169	9.01698	9.01703	9.01695	9.01699	0.00746377	705.109	552
1379295_at	0007186 // G-protein coupled receptor protein signaling pathway // inferred from electronic annotation	0005834 // heterotrimeric G-protein complex // inferred from electronic annotation	0004871 // signal transducer activity // inferred from electronic annotation	Gngt2	guanine nucleotide binding protein (G protein), gamma transducing activity polypeptide 2	7.62939	7.62943	7.62939	7.62935	7.6295	7.62954	7.62946	7.62948	0.00746474	705.556	553
1398256_at	0000187 // activation of MAPK activity // inferred from sequence or structural similarity /// 0001525 // angiogenesis // inferred from mutant phenotype /// 0001660 // fever // inferred from electronic annotation /// 0001660 // fever // inferred from expression pattern /// 0001934 // positive regulation of protein amino acid phosphorylation // inferred from sequence or structural similarity /// 00…	0005576 // extracellular region // inferred from electronic annotation /// 0005576 // extracellular region // inferred from mutant phenotype /// 0005576 // extracellular region // inferred from sequence or structural similarity /// 0005615 // extracellular space // inferred from direct assay /// 0005615 // extracellular space // inferred from electronic annotation /// 0005615 // extracellular spa…	0005125 // cytokine activity // inferred from electronic annotation /// 0005125 // cytokine activity // inferred from sequence or structural similarity /// 0005125 // cytokine activity // traceable author statement /// 0005149 // interleukin-1 receptor binding // inferred from electronic annotation /// 0005515 // protein binding // inferred from sequence or structural similarity /// 0008083 // gr…	Il1b	interleukin 1 beta	6.95112	6.95117	6.95109	6.95114	6.95128	6.95121	6.95121	6.95122	0.00750181	706.989	554
1388587_at			0005515 // protein binding // inferred from sequence or structural similarity	Ier3	immediate early response 3	9.30164	9.30158	9.3016	9.30172	9.30186	9.30196	9.30175	9.30166	0.00751531	707.565	555
1394756_at						7.9485	7.9485	7.94852	7.94856	7.94864	7.94858	7.94867	7.94862	0.00751799	708.169	556
1368576_at	0000122 // negative regulation of transcription from RNA polymerase II promoter // inferred from sequence or structural similarity /// 0001501 // skeletal system development // traceable author statement /// 0001843 // neural tube closure // inferred from sequence or structural similarity /// 0006355 // regulation of transcription, DNA-dependent // inferred from electronic annotation /// 0007275 …	0005634 // nucleus // inferred from electronic annotation /// 0005634 // nucleus // inferred from mutant phenotype /// 0005667 // transcription factor complex // inferred from sequence or structural similarity /// 0005730 // nucleolus // inferred from sequence or structural similarity /// 0005794 // Golgi apparatus // inferred from sequence or structural similarity	0003677 // DNA binding // inferred from electronic annotation /// 0003700 // transcription factor activity // inferred from electronic annotation /// 0003700 // transcription factor activity // inferred from mutant phenotype /// 0003700 // transcription factor activity // inferred from sequence or structural similarity /// 0005515 // protein binding // inferred from mutant phenotype /// 0005515 /…	Alx1	ALX homeobox 1	7.30133	7.30141	7.3014	7.30133	7.30151	7.30144	7.30144	7.3015	0.00757989	709.888	557
1383927_at						6.47133	6.47128	6.4713	6.47129	6.47139	6.47136	6.47142	6.4714	0.00769176	713.086	558
1380297_at						7.63031	7.63031	7.63029	7.6303	7.63045	7.63042	7.63036	7.63038	0.00768873	713.438	559
1388143_at	0001525 // angiogenesis // inferred from sequence or structural similarity /// 0001886 // endothelial cell morphogenesis // inferred from sequence or structural similarity /// 0007155 // cell adhesion // inferred from electronic annotation /// 0008284 // positive regulation of cell proliferation // inferred from sequence or structural similarity /// 0030198 // extracellular matrix organization //…	0005604 // basement membrane // inferred from sequence or structural similarity /// 0005615 // extracellular space // inferred from direct assay /// 0005634 // nucleus // inferred from sequence or structural similarity /// 0005737 // cytoplasm // inferred from sequence or structural similarity /// 0005794 // Golgi apparatus // inferred from sequence or structural similarity /// 0030938 // collage…	0005198 // structural molecule activity // inferred from electronic annotation /// 0005488 // binding // inferred from electronic annotation	Col18a1	collagen, type XVIII, alpha 1	8.69253	8.69255	8.69257	8.6925	8.69263	8.69271	8.6926	8.69262	0.00772857	714.803	560
1387459_at	0006469 // negative regulation of protein kinase activity // inferred from electronic annotation		0004860 // protein kinase inhibitor activity // inferred from electronic annotation /// 0004862 // cAMP-dependent protein kinase inhibitor activity // inferred from electronic annotation /// 0016301 // kinase activity // inferred from electronic annotation	Pkib	protein kinase inhibitor beta, (cAMP-dependent, catalytic) inhibitor beta	6.10761	6.10762	6.10763	6.10763	6.10769	6.10776	6.1077	6.10772	0.00775758	716.058	561
1371861_at						8.29135	8.29135	8.29139	8.29136	8.29149	8.29148	8.29143	8.29143	0.00789146	719.375	562
1373128_at	0008152 // metabolic process // inferred from electronic annotation	0005783 // endoplasmic reticulum // inferred from electronic annotation	0005509 // calcium ion binding // inferred from electronic annotation /// 0005515 // protein binding // inferred from sequence or structural similarity /// 0016491 // oxidoreductase activity // inferred from electronic annotation	Aldh16a1 /// Rcn3	aldehyde dehydrogenase 16 family, member A1 /// reticulocalbin 3, EF-hand calcium binding domain	7.8563	7.85632	7.85639	7.85631	7.85645	7.85644	7.85642	7.85641	0.00790764	720.31	563
1385851_at						7.54367	7.54368	7.54369	7.54368	7.54381	7.54379	7.54373	7.54378	0.00798936	722.78	564
1385608_at						7.41607	7.41607	7.41604	7.41604	7.41613	7.4162	7.41616	7.41613	0.00798584	723.213	565
1382319_at	0007186 // G-protein coupled receptor protein signaling pathway // inferred from electronic annotation	0016021 // integral to membrane // inferred from electronic annotation		Gpr68	G protein-coupled receptor 68	6.54546	6.54546	6.54548	6.54543	6.54558	6.54564	6.54553	6.5455	0.00797703	723.349	566
1373823_at	0007049 // cell cycle // inferred from electronic annotation /// 0007127 // meiosis I // inferred from sequence or structural similarity		0016301 // kinase activity // inferred from electronic annotation /// 0016538 // cyclin-dependent protein kinase regulator activity // inferred from electronic annotation	Cks2	CDC28 protein kinase regulatory subunit 2	7.5493	7.54956	7.54938	7.54915	7.54984	7.54984	7.54925	7.5497	0.00800706	724.374	567
1387087_at	0001892 // embryonic placenta development // inferred from sequence or structural similarity /// 0006350 // transcription // inferred from electronic annotation /// 0006355 // regulation of transcription, DNA-dependent // inferred from electronic annotation /// 0006916 // anti-apoptosis // inferred from sequence or structural similarity /// 0006917 // induction of apoptosis // inferred from seque…	0005634 // nucleus // inferred from direct assay /// 0005634 // nucleus // inferred from electronic annotation /// 0005634 // nucleus // inferred from sequence or structural similarity /// 0005737 // cytoplasm // inferred from sequence or structural similarity	0003677 // DNA binding // inferred from direct assay /// 0003677 // DNA binding // inferred from sequence or structural similarity /// 0003677 // DNA binding // inferred from electronic annotation /// 0003700 // transcription factor activity // inferred from electronic annotation /// 0003705 // RNA polymerase II transcription factor activity, enhancer binding // inferred from sequence or structur…	Cebpb	CCAAT/enhancer binding protein (C/EBP), beta	8.52565	8.52555	8.52533	8.52539	8.52573	8.52578	8.52578	8.52545	0.00807394	726.378	568
1395184_at			0005488 // binding // inferred from electronic annotation	Clec12a	C-type lectin domain family 12, member A	7.09915	7.0991	7.09912	7.09912	7.09923	7.09924	7.0992	7.0992	0.00806678	726.686	569
1388335_at	0007517 // muscle development // inferred from electronic annotation			Tagln2	transgelin 2	10.4512	10.4512	10.4512	10.4512	10.4513	10.4513	10.4513	10.4513	0.00822632	731.017	570
1371331_at	0030509 // BMP signaling pathway // inferred from sequence or structural similarity	0005576 // extracellular region // inferred from electronic annotation /// 0005576 // extracellular region // inferred from sequence or structural similarity	0005509 // calcium ion binding // inferred from electronic annotation /// 0008201 // heparin binding // inferred from electronic annotation	Fstl1	follistatin-like 1	9.49345	9.49342	9.49343	9.49345	9.49354	9.49357	9.49352	9.49349	0.00827846	732.578	571
1367651_at	0000045 // autophagic vacuole formation // inferred from sequence or structural similarity /// 0006508 // proteolysis // inferred from direct assay /// 0006508 // proteolysis // inferred from electronic annotation /// 0006914 // autophagy // inferred from expression pattern	0005625 // soluble fraction // inferred from direct assay /// 0005739 // mitochondrion // inferred from sequence or structural similarity /// 0005764 // lysosome // inferred from direct assay /// 0005764 // lysosome // inferred from electronic annotation /// 0005764 // lysosome // inferred from sequence or structural similarity /// 0042470 // melanosome // inferred from electronic annotation	0004175 // endopeptidase activity // inferred from direct assay /// 0004175 // endopeptidase activity // inferred from mutant phenotype /// 0004190 // aspartic-type endopeptidase activity // inferred from electronic annotation /// 0008233 // peptidase activity // inferred from electronic annotation /// 0008233 // peptidase activity // inferred from sequence or structural similarity /// 0016787 //…	Ctsd	cathepsin D	10.5704	10.5704	10.5704	10.5704	10.5705	10.5705	10.5705	10.5705	0.00828147	733.043	572
1382086_at						6.78862	6.78854	6.78853	6.78853	6.78865	6.78877	6.78864	6.78863	0.00830716	733.894	573
1368368_a_at	0001889 // liver development // inferred from sequence or structural similarity /// 0009790 // embryonic development // inferred from sequence or structural similarity /// 0019216 // regulation of lipid metabolic process // inferred from direct assay	0005634 // nucleus // inferred from sequence or structural similarity /// 0005730 // nucleolus // inferred from sequence or structural similarity /// 0005737 // cytoplasm // inferred from sequence or structural similarity /// 0005794 // Golgi apparatus // inferred from sequence or structural similarity /// 0005886 // plasma membrane // inferred from sequence or structural similarity /// 0005886 /…	0004872 // receptor activity // inferred from electronic annotation /// 0005319 // lipid transporter activity // inferred from electronic annotation /// 0005504 // fatty acid binding // traceable author statement /// 0017129 // triglyceride binding // traceable author statement	Lsr	lipolysis stimulated lipoprotein receptor	8.39473	8.39476	8.3947	8.39473	8.39484	8.39485	8.39479	8.39481	0.0084007	736.506	574
1394051_at	0007186 // G-protein coupled receptor protein signaling pathway // inferred from electronic annotation	0016021 // integral to membrane // inferred from electronic annotation	0045028 // purinergic nucleotide receptor activity, G-protein coupled // inferred from electronic annotation	P2ry10	purinergic receptor P2Y, G-protein coupled 10	6.1681	6.16807	6.16812	6.16804	6.16815	6.16824	6.16818	6.16816	0.00853565	740.125	575
1367693_at	0006713 // glucocorticoid catabolic process // inferred from sequence or structural similarity /// 0006886 // intracellular protein transport // inferred from sequence or structural similarity /// 0007165 // signal transduction // traceable author statement /// 0042069 // regulation of catecholamine metabolic process // non-traceable author statement /// 0042921 // glucocorticoid receptor signali…	0005737 // cytoplasm // inferred from electronic annotation /// 0005737 // cytoplasm // inferred from sequence or structural similarity	0003779 // actin binding // inferred from sequence or structural similarity /// 0005515 // protein binding // inferred from sequence or structural similarity /// 0016563 // transcription activator activity // inferred from sequence or structural similarity /// 0019904 // protein domain specific binding // inferred from electronic annotation /// 0019904 // protein domain specific binding // inferr…	Ywhah	tyrosine 3-monooxygenase/tryptophan 5-monooxygenase activation protein, eta polypeptide	10.053	10.053	10.053	10.053	10.0531	10.0532	10.0531	10.0531	0.00856076	741.349	576
1371037_at	0032496 // response to lipopolysaccharide // inferred from expression pattern /// 0050766 // positive regulation of phagocytosis // inferred from direct assay /// 0050819 // negative regulation of coagulation // inferred from direct assay /// 0050819 // negative regulation of coagulation // traceable author statement	0005615 // extracellular space // inferred from direct assay /// 0005634 // nucleus // inferred from sequence or structural similarity /// 0005737 // cytoplasm // inferred from sequence or structural similarity /// 0043234 // protein complex // inferred from direct assay	0032403 // protein complex binding // inferred from direct assay	Pros1	protein S (alpha)	8.87787	8.87799	8.87796	8.87794	8.87804	8.87809	8.87801	8.87804	0.00868111	744.593	577
1372273_at				Gypc	glycophorin C (Gerbich blood group)	7.70533	7.70531	7.70528	7.70534	7.7054	7.70541	7.70542	7.70539	0.00868339	745.124	578
1376218_a_at	0006754 // ATP biosynthetic process // inferred from electronic annotation /// 0015914 // phospholipid transport // inferred from electronic annotation	0016020 // membrane // inferred from electronic annotation /// 0016021 // integral to membrane // inferred from electronic annotation	0000287 // magnesium ion binding // inferred from electronic annotation /// 0004012 // phospholipid-translocating ATPase activity // inferred from electronic annotation /// 0005524 // ATP binding // inferred from electronic annotation /// 0015662 // ATPase activity, coupled to transmembrane movement of ions, phosphorylative mechanism // inferred from electronic annotation /// 0016820 // hydrolase…	LOC685152	similar to Probable phospholipid-transporting ATPase ID (ATPase class I type 8B member 2)	6.77243	6.77248	6.7724	6.7725	6.77256	6.77252	6.77256	6.77255	0.00867703	745.315	579
1383680_at	0007420 // brain development // non-traceable author statement /// 0043069 // negative regulation of programmed cell death // inferred from mutant phenotype	0000139 // Golgi membrane // inferred from electronic annotation /// 0005783 // endoplasmic reticulum // inferred from direct assay /// 0005783 // endoplasmic reticulum // inferred from electronic annotation /// 0005789 // endoplasmic reticulum membrane // inferred from electronic annotation /// 0005794 // Golgi apparatus // inferred from direct assay /// 0005794 // Golgi apparatus // inferred fr…	0005515 // protein binding // inferred from direct assay	Tmem132a	transmembrane protein 132A	8.12463	8.12466	8.12466	8.12464	8.12472	8.12476	8.12474	8.12473	0.00867241	745.506	580
1398710_at	0055114 // oxidation reduction // inferred from electronic annotation	0005783 // endoplasmic reticulum // inferred from electronic annotation /// 0005789 // endoplasmic reticulum membrane // inferred from electronic annotation /// 0005792 // microsome // inferred from electronic annotation /// 0016020 // membrane // inferred from electronic annotation /// 0016021 // integral to membrane // inferred from electronic annotation	0004497 // monooxygenase activity // inferred from electronic annotation /// 0005506 // iron ion binding // inferred from electronic annotation /// 0009055 // electron carrier activity // inferred from electronic annotation /// 0016491 // oxidoreductase activity // inferred from electronic annotation /// 0020037 // heme binding // inferred from electronic annotation /// 0046872 // metal ion bindi…	Cyp2u1	cytochrome P450, family 2, subfamily u, polypeptide 1	7.90841	7.90813	7.90832	7.9083	7.90866	7.90854	7.91077	7.90797	0.00887608	750.385	581
1373897_at		0005634 // nucleus // inferred from electronic annotation /// 0005634 // nucleus // inferred from sequence or structural similarity /// 0005637 // nuclear inner membrane // inferred from electronic annotation /// 0005638 // lamin filament // inferred from sequence or structural similarity /// 0005882 // intermediate filament // inferred from electronic annotation /// 0016020 // membrane // inferr…	0005198 // structural molecule activity // inferred from electronic annotation	Lmnb1	Lamin B1	7.43984	7.43989	7.43988	7.43984	7.43996	7.43998	7.43993	7.43995	0.00894674	752.24	582
1367562_at	0001503 // ossification // inferred from expression pattern /// 0007507 // heart development // inferred from expression pattern /// 0009629 // response to gravity // inferred from expression pattern /// 0010288 // response to lead ion // inferred from expression pattern /// 0030324 // lung development // inferred from mutant phenotype /// 0032496 // response to lipopolysaccharide // inferred fro…	0005576 // extracellular region // inferred from electronic annotation /// 0005576 // extracellular region // inferred from sequence or structural similarity /// 0005578 // proteinaceous extracellular matrix // inferred from electronic annotation /// 0005604 // basement membrane // inferred from electronic annotation /// 0005615 // extracellular space // inferred from direct assay /// 0005622 // …	0005507 // copper ion binding // inferred from electronic annotation /// 0005509 // calcium ion binding // inferred from direct assay /// 0005509 // calcium ion binding // inferred from electronic annotation /// 0050840 // extracellular matrix binding // inferred from sequence or structural similarity	Sparc	secreted protein, acidic, cysteine-rich (osteonectin)	9.3656	9.36559	9.3656	9.36561	9.3657	9.36571	9.36566	9.36568	0.00902744	754.32	583
1393684_at	0001655 // urogenital system development // inferred from sequence or structural similarity /// 0006306 // DNA methylation // inferred from sequence or structural similarity /// 0006342 // chromatin silencing // inferred from sequence or structural similarity /// 0006346 // methylation-dependent chromatin silencing // inferred from sequence or structural similarity /// 0006916 // anti-apoptosis /…	0005634 // nucleus // inferred from sequence or structural similarity /// 0005721 // centromeric heterochromatin // inferred from sequence or structural similarity	0003677 // DNA binding // inferred from electronic annotation /// 0003682 // chromatin binding // inferred from sequence or structural similarity /// 0004386 // helicase activity // inferred from electronic annotation /// 0005524 // ATP binding // inferred from electronic annotation	Hells	helicase, lymphoid specific	6.65827	6.65828	6.6583	6.65828	6.6584	6.65835	6.65835	6.65838	0.0091661	758.208	584
1379934_at						7.52711	7.52712	7.52712	7.52714	7.52721	7.52728	7.5272	7.52717	0.00929402	761.642	585
1397808_at						9.271	9.27094	9.27097	9.27103	9.27109	9.27108	9.27106	9.27107	0.00929352	762.117	586
1382975_at	0007155 // cell adhesion // inferred from electronic annotation /// 0007165 // signal transduction // inferred from direct assay /// 0043406 // positive regulation of MAP kinase activity // inferred from direct assay	0005886 // plasma membrane // inferred from sequence or structural similarity /// 0005886 // plasma membrane // inferred from electronic annotation /// 0005887 // integral to plasma membrane // traceable author statement /// 0016020 // membrane // inferred from electronic annotation /// 0016021 // integral to membrane // inferred from electronic annotation	0005515 // protein binding // inferred from electronic annotation	Ceacam1	carcinoembryonic antigen-related cell adhesion molecule 1 (biliary glycoprotein)	6.84017	6.84001	6.84009	6.83989	6.84027	6.84025	6.84011	6.84019	0.00930664	762.66	587
1394999_at	0007264 // small GTPase mediated signal transduction // inferred from electronic annotation /// 0015031 // protein transport // inferred from electronic annotation		0005525 // GTP binding // inferred from electronic annotation	RGD1562617	similar to RAB7-like protein	6.39983	6.39984	6.3998	6.3998	6.3999	6.39994	6.39995	6.39986	0.00931633	763.101	588
1372518_at	0007566 // embryo implantation // inferred from expression pattern /// 0030198 // extracellular matrix organization // inferred from sequence or structural similarity	0005576 // extracellular region // inferred from electronic annotation /// 0005604 // basement membrane // inferred from sequence or structural similarity /// 0005737 // cytoplasm // inferred from sequence or structural similarity	0005509 // calcium ion binding // inferred from electronic annotation /// 0005515 // protein binding // inferred from sequence or structural similarity /// 0016504 // protease activator activity // inferred from sequence or structural similarity	Fbln1	fibulin 1	6.31836	6.31831	6.31833	6.31836	6.31845	6.31844	6.3184	6.31842	0.0093056	763.216	589
1388740_at		0002102 // podosome // inferred from sequence or structural similarity /// 0005856 // cytoskeleton // inferred from electronic annotation	0005515 // protein binding // inferred from sequence or structural similarity	Fermt3	fermitin family homolog 3 (Drosophila)	7.16637	7.16639	7.16638	7.16638	7.16646	7.16648	7.16646	7.16645	0.00941525	766.128	590
1392618_at						7.80286	7.80283	7.80285	7.80288	7.80293	7.80296	7.80295	7.80292	0.00945516	767.504	591
1372034_at		0005634 // nucleus // inferred from electronic annotation	0003676 // nucleic acid binding // inferred from electronic annotation /// 0003950 // NAD+ ADP-ribosyltransferase activity // inferred from electronic annotation /// 0005515 // protein binding // inferred from sequence or structural similarity	Parp14	Poly (ADP-ribose) polymerase family, member 14	8.19842	8.19843	8.19843	8.19841	8.19851	8.19853	8.19849	8.19849	0.00953716	769.795	592
1392655_at						7.76089	7.76084	7.76086	7.76089	7.76095	7.76097	7.76096	7.76094	0.00954975	770.272	593
1376076_at						7.13772	7.13767	7.13765	7.13761	7.13774	7.13777	7.13776	7.13776	0.00957576	771.341	594
1381557_at	0006471 // protein amino acid ADP-ribosylation // inferred from electronic annotation /// 0007165 // signal transduction // inferred from electronic annotation /// 0007186 // G-protein coupled receptor protein signaling pathway // inferred from electronic annotation		0004871 // signal transducer activity // inferred from electronic annotation /// 0005525 // GTP binding // inferred from electronic annotation /// 0019001 // guanyl nucleotide binding // inferred from electronic annotation	Gna14	guanine nucleotide binding protein, alpha 14	7.17721	7.17726	7.17724	7.17712	7.17739	7.17735	7.17728	7.17727	0.00965042	773.799	595
1367715_at	0006693 // prostaglandin metabolic process // inferred from sequence or structural similarity /// 0006915 // apoptosis // inferred from electronic annotation /// 0006952 // defense response // inferred from sequence or structural similarity /// 0006954 // inflammatory response // inferred from expression pattern /// 0006954 // inflammatory response // inferred from sequence or structural similari…	0005886 // plasma membrane // inferred from sequence or structural similarity /// 0016020 // membrane // inferred from electronic annotation /// 0016021 // integral to membrane // inferred from electronic annotation /// 0043234 // protein complex // inferred from direct assay /// 0045121 // membrane raft // inferred from direct assay /// 0045121 // membrane raft // inferred from sequence or struc…	0004872 // receptor activity // inferred from electronic annotation /// 0005031 // tumor necrosis factor receptor activity // inferred from sequence or structural similarity /// 0005031 // tumor necrosis factor receptor activity // non-traceable author statement /// 0005515 // protein binding // inferred from sequence or structural similarity /// 0005515 // protein binding // inferred from electr…	Tnfrsf1a	tumor necrosis factor receptor superfamily, member 1a	8.69378	8.6937	8.69374	8.69372	8.69387	8.69388	8.69378	8.69385	0.00972315	775.426	596
1388166_at				Igh-6 /// LOC314509 /// LOC678701	immunoglobulin heavy chain 6 /// similar to single chain Fv antibody fragment scFv 7-10A /// hypothetical protein LOC678701	6.87266	6.8726	6.87252	6.87272	6.87276	6.87288	6.8727	6.87275	0.00979397	777.102	597
1376099_at	0001568 // blood vessel development // inferred from sequence or structural similarity /// 0003007 // heart morphogenesis // inferred from sequence or structural similarity /// 0007155 // cell adhesion // inferred from electronic annotation /// 0007155 // cell adhesion // inferred from sequence or structural similarity /// 0030199 // collagen fibril organization // inferred from sequence or struc…	0005576 // extracellular region // inferred from electronic annotation /// 0005578 // proteinaceous extracellular matrix // inferred from electronic annotation /// 0005581 // collagen // inferred from electronic annotation /// 0005581 // collagen // inferred from sequence or structural similarity /// 0005588 // collagen type V // inferred from sequence or structural similarity /// 0005588 // coll…	0005198 // structural molecule activity // inferred from electronic annotation /// 0005201 // extracellular matrix structural constituent // inferred from electronic annotation /// 0005201 // extracellular matrix structural constituent // inferred from sequence or structural similarity /// 0005515 // protein binding // inferred from sequence or structural similarity /// 0008201 // heparin binding…	Col5a1	Collagen, type V, alpha 1	8.02811	8.02812	8.02814	8.02812	8.02823	8.02824	8.02819	8.02818	0.00982441	778.427	598
1379740_at		0005576 // extracellular region // inferred from electronic annotation		LOC361346	Similar to chromosome 18 open reading frame 54	6.36897	6.36894	6.36894	6.36897	6.36906	6.36908	6.36903	6.36901	0.00985309	779.444	599
1375028_at						6.55833	6.55834	6.55833	6.55829	6.5584	6.55844	6.55839	6.5584	0.00988167	780.583	600
1381243_at						6.94877	6.94874	6.94878	6.94877	6.94886	6.94887	6.94882	6.94884	0.0098985	781.367	601
1377669_at	0006605 // protein targeting // inferred from sequence or structural similarity /// 0006887 // exocytosis // traceable author statement /// 0007264 // small GTPase mediated signal transduction // inferred from electronic annotation /// 0007596 // blood coagulation // inferred from sequence or structural similarity /// 0015031 // protein transport // inferred from electronic annotation /// 0016192…	0001750 // photoreceptor outer segment // inferred from sequence or structural similarity /// 0005737 // cytoplasm // inferred from sequence or structural similarity /// 0005794 // Golgi apparatus // inferred from sequence or structural similarity /// 0016020 // membrane // inferred from electronic annotation /// 0016324 // apical plasma membrane // inferred from direct assay /// 0030141 // secre…	0000166 // nucleotide binding // inferred from electronic annotation /// 0005515 // protein binding // inferred from direct assay /// 0005515 // protein binding // inferred from sequence or structural similarity /// 0005525 // GTP binding // inferred from electronic annotation /// 0031489 // myosin V binding // inferred from sequence or structural similarity	Rab27a	RAB27A, member RAS oncogene family	6.90724	6.90726	6.90726	6.90725	6.90733	6.90735	6.90732	6.90734	0.00990199	781.927	602
1379258_at			0005515 // protein binding // inferred from electronic annotation	Klhl5	kelch-like 5 (Drosophila)	8.179	8.179	8.17897	8.17897	8.17907	8.17907	8.17906	8.17906	0.00995191	783.403	603
1394112_at	0006979 // response to oxidative stress // inferred from expression pattern /// 0008152 // metabolic process // inferred from electronic annotation	0005777 // peroxisome // inferred from sequence or structural similarity	0003824 // catalytic activity // inferred from electronic annotation /// 0003973 // (S)-2-hydroxy-acid oxidase activity // inferred from sequence or structural similarity /// 0009055 // electron carrier activity // inferred from electronic annotation /// 0010181 // FMN binding // inferred from electronic annotation /// 0016491 // oxidoreductase activity // inferred from electronic annotation	Hao1	hydroxyacid oxidase 1, liver	7.48028	7.48032	7.48028	7.48029	7.48039	7.48039	7.48034	7.48041	0.00996358	783.96	604
1390738_at	0043123 // positive regulation of I-kappaB kinase/NF-kappaB cascade // inferred from sequence or structural similarity	0005622 // intracellular // inferred from direct assay /// 0005794 // Golgi apparatus // inferred from electronic annotation /// 0005886 // plasma membrane // inferred from electronic annotation /// 0016020 // membrane // inferred from electronic annotation /// 0016021 // integral to membrane // inferred from electronic annotation /// 0016324 // apical plasma membrane // inferred from direct assa…	0004871 // signal transducer activity // inferred from sequence or structural similarity	Bst2	bone marrow stromal cell antigen 2	9.80614	9.80618	9.80607	9.80613	9.80623	9.80629	9.80622	9.80618	0.00995372	784.07	605
1392296_at						6.98	6.98002	6.98	6.97996	6.98009	6.9801	6.98006	6.98006	0.0099934	785.431	606
1368822_at	0030509 // BMP signaling pathway // inferred from sequence or structural similarity	0005576 // extracellular region // inferred from electronic annotation /// 0005576 // extracellular region // inferred from sequence or structural similarity	0005509 // calcium ion binding // inferred from electronic annotation /// 0008201 // heparin binding // inferred from electronic annotation	Fstl1	follistatin-like 1	9.67051	9.6705	9.67051	9.67052	9.67057	9.6706	9.67058	9.67059	0.0100049	786.142	607
1387925_at	0006520 // amino acid metabolic process // inferred from expression pattern /// 0006529 // asparagine biosynthetic process // inferred from electronic annotation /// 0006541 // glutamine metabolic process // inferred from electronic annotation /// 0008152 // metabolic process // inferred from electronic annotation /// 0008652 // amino acid biosynthetic process // inferred from electronic annotati…	0005625 // soluble fraction // inferred from sequence or structural similarity /// 0005829 // cytosol // inferred from sequence or structural similarity	0004066 // asparagine synthase (glutamine-hydrolyzing) activity // inferred from electronic annotation /// 0004066 // asparagine synthase (glutamine-hydrolyzing) activity // inferred from sequence or structural similarity /// 0004066 // asparagine synthase (glutamine-hydrolyzing) activity // traceable author statement /// 0016874 // ligase activity // inferred from electronic annotation	Asns	asparagine synthetase	7.41859	7.4186	7.4186	7.41856	7.41865	7.41873	7.41866	7.41865	0.00998849	786.169	608
1370288_a_at	0006936 // muscle contraction // traceable author statement /// 0030049 // muscle filament sliding // inferred from direct assay /// 0030336 // negative regulation of cell migration // inferred from genetic interaction /// 0031529 // ruffle organization // inferred from genetic interaction /// 0032781 // positive regulation of ATPase activity // inferred from mutant phenotype /// 0032781 // posit…	0005737 // cytoplasm // inferred from electronic annotation /// 0005856 // cytoskeleton // inferred from electronic annotation /// 0030018 // Z disc // inferred from mutant phenotype /// 0043234 // protein complex // inferred from direct assay	0003779 // actin binding // inferred from mutant phenotype /// 0003779 // actin binding // traceable author statement /// 0003779 // actin binding // inferred from electronic annotation /// 0042803 // protein homodimerization activity // inferred from direct assay /// 0047485 // protein N-terminus binding // inferred from direct assay /// 0051015 // actin filament binding // inferred from mutant …	Tpm1	tropomyosin 1, alpha	7.64305	7.64306	7.64306	7.64302	7.64322	7.64314	7.64309	7.64311	0.0100345	787.72	609
1374535_at	0006954 // inflammatory response // inferred from sequence or structural similarity /// 0007346 // regulation of mitotic cell cycle // inferred from sequence or structural similarity /// 0032675 // regulation of interleukin-6 production // inferred from sequence or structural similarity /// 0032757 // positive regulation of interleukin-8 production // inferred from sequence or structural similari…	0005737 // cytoplasm // inferred from sequence or structural similarity	0017124 // SH3 domain binding // inferred from sequence or structural similarity /// 0030296 // protein tyrosine kinase activator activity // inferred from sequence or structural similarity /// 0042169 // SH2 domain binding // inferred from sequence or structural similarity	Afap1l2	actin filament associated protein 1-like 2	8.02272	8.02275	8.02277	8.02275	8.02286	8.02286	8.0228	8.02282	0.0101148	790.468	610
1371015_at	0009615 // response to virus // inferred from electronic annotation	0005634 // nucleus // inferred from electronic annotation /// 0005634 // nucleus // inferred from sequence or structural similarity	0000166 // nucleotide binding // inferred from electronic annotation /// 0003924 // GTPase activity // inferred from electronic annotation /// 0005515 // protein binding // inferred from sequence or structural similarity /// 0005525 // GTP binding // inferred from electronic annotation	Mx1	myxovirus (influenza virus) resistance 1	7.30989	7.30992	7.30988	7.30991	7.31	7.31003	7.30999	7.30993	0.0101309	791.107	611
1386985_at	0006749 // glutathione metabolic process // inferred from direct assay /// 0007608 // sensory perception of smell // inferred from electronic annotation /// 0008152 // metabolic process // inferred from electronic annotation /// 0010226 // response to lithium ion // inferred from expression pattern /// 0043200 // response to amino acid stimulus // inferred from expression pattern /// 0046677 // r…	0005576 // extracellular region // inferred from direct assay /// 0005737 // cytoplasm // inferred from electronic annotation	0004364 // glutathione transferase activity // inferred from direct assay /// 0004364 // glutathione transferase activity // inferred from electronic annotation /// 0005496 // steroid binding // inferred from physical interaction /// 0016740 // transferase activity // inferred from electronic annotation /// 0042803 // protein homodimerization activity // inferred from direct assay	Gstm1	glutathione S-transferase M1	8.63212	8.63282	8.63325	8.63219	8.63327	8.63323	8.63262	8.63319	0.0101699	792.238	612
1374620_at	0007155 // cell adhesion // inferred from electronic annotation /// 0007165 // signal transduction // inferred from direct assay /// 0043406 // positive regulation of MAP kinase activity // inferred from direct assay	0005886 // plasma membrane // inferred from sequence or structural similarity /// 0005886 // plasma membrane // inferred from electronic annotation /// 0005887 // integral to plasma membrane // traceable author statement /// 0016020 // membrane // inferred from electronic annotation /// 0016021 // integral to membrane // inferred from electronic annotation	0005515 // protein binding // inferred from electronic annotation	Ceacam1	carcinoembryonic antigen-related cell adhesion molecule 1 (biliary glycoprotein)	7.93607	7.936	7.93588	7.93594	7.93625	7.93619	7.93611	7.936	0.0102121	793.601	613
1370807_at		0005783 // endoplasmic reticulum // inferred from sequence or structural similarity /// 0016020 // membrane // inferred from electronic annotation /// 0016021 // integral to membrane // inferred from electronic annotation /// 0033116 // ER-Golgi intermediate compartment membrane // inferred from electronic annotation		Tmem49	transmembrane protein 49	9.31962	9.31961	9.31962	9.31959	9.31969	9.3197	9.31969	9.31968	0.0102182	794.388	614
1368144_at	0007049 // cell cycle // inferred from electronic annotation /// 0009968 // negative regulation of signal transduction // inferred from electronic annotation /// 0045744 // negative regulation of G-protein coupled receptor protein signaling pathway // traceable author statement		0004871 // signal transducer activity // inferred from electronic annotation	Rgs2	regulator of G-protein signaling 2	7.42748	7.4275	7.42747	7.42747	7.42757	7.42757	7.42755	7.42755	0.0102179	794.748	615
1376219_at	0006754 // ATP biosynthetic process // inferred from electronic annotation /// 0015914 // phospholipid transport // inferred from electronic annotation	0016020 // membrane // inferred from electronic annotation /// 0016021 // integral to membrane // inferred from electronic annotation	0000287 // magnesium ion binding // inferred from electronic annotation /// 0004012 // phospholipid-translocating ATPase activity // inferred from electronic annotation /// 0005524 // ATP binding // inferred from electronic annotation /// 0015662 // ATPase activity, coupled to transmembrane movement of ions, phosphorylative mechanism // inferred from electronic annotation /// 0016820 // hydrolase…	LOC685152	similar to Probable phospholipid-transporting ATPase ID (ATPase class I type 8B member 2)	7.47117	7.47117	7.47113	7.47117	7.47125	7.47124	7.47123	7.47124	0.0102451	795.692	616
1381161_a_at						7.05883	7.05888	7.05889	7.05881	7.05889	7.0591	7.05903	7.05892	0.0103323	798.017	617
1390885_at						7.83188	7.83191	7.83191	7.83193	7.83195	7.83198	7.83204	7.83199	0.0103657	799.676	618
1374247_at	0007155 // cell adhesion // inferred from electronic annotation	0005622 // intracellular // inferred from electronic annotation	0005488 // binding // inferred from electronic annotation /// 0005540 // hyaluronic acid binding // inferred from electronic annotation /// 0008270 // zinc ion binding // inferred from electronic annotation			6.72261	6.72262	6.72262	6.72262	6.7227	6.72272	6.72269	6.72267	0.01037	800.473	619
1370924_at	0006968 // cellular defense response // inferred from expression pattern			LOC362350 /// Tcrb	similar to T-cell receptor beta-2 chain C region /// T-cell receptor beta chain	7.25668	7.25669	7.25668	7.25667	7.25678	7.25678	7.25673	7.25676	0.010529	804.294	620
1372809_at				LOC290595	hypothetical gene supported by AF152002	6.45569	6.45569	6.45571	6.45567	6.45576	6.45578	6.45578	6.45576	0.0105797	805.699	621
1370249_at	0006811 // ion transport // inferred from direct assay	0005739 // mitochondrion // inferred from electronic annotation /// 0005739 // mitochondrion // inferred from sequence or structural similarity /// 0005739 // mitochondrion // traceable author statement /// 0016020 // membrane // inferred from electronic annotation /// 0016021 // integral to membrane // inferred from electronic annotation /// 0031966 // mitochondrial membrane // inferred from ele…	0004872 // receptor activity // inferred from electronic annotation /// 0008503 // benzodiazepine receptor activity // inferred from direct assay	Tspo	translocator protein	9.70809	9.7081	9.70806	9.70808	9.70817	9.70821	9.70815	9.70813	0.0106817	808.811	622
1374627_at						7.30069	7.30065	7.30072	7.30071	7.30078	7.30085	7.30079	7.30073	0.0107207	810.137	623
1388802_at	0002052 // positive regulation of neuroblast proliferation // inferred from direct assay /// 0007275 // multicellular organismal development // inferred from electronic annotation /// 0007399 // nervous system development // inferred from electronic annotation /// 0030154 // cell differentiation // inferred from electronic annotation /// 0045665 // negative regulation of neuron differentiation //…	0005634 // nucleus // inferred from direct assay /// 0005634 // nucleus // inferred from sequence or structural similarity /// 0005634 // nucleus // inferred from electronic annotation /// 0005737 // cytoplasm // inferred from direct assay /// 0005737 // cytoplasm // inferred from sequence or structural similarity /// 0005737 // cytoplasm // inferred from electronic annotation	0005515 // protein binding // inferred from sequence or structural similarity	Bex1	brain expressed gene 1	7.53496	7.53494	7.53495	7.53497	7.53503	7.53504	7.53503	7.53502	0.0107228	810.511	624
1380425_at	0006364 // rRNA processing // inferred from direct assay /// 0006397 // mRNA processing // inferred from electronic annotation /// 0006468 // protein amino acid phosphorylation // inferred from electronic annotation /// 0015936 // coenzyme A metabolic process // inferred from electronic annotation	0016363 // nuclear matrix // inferred from direct assay	0003723 // RNA binding // inferred from sequence or structural similarity /// 0004420 // hydroxymethylglutaryl-CoA reductase (NADPH) activity // inferred from electronic annotation /// 0004540 // ribonuclease activity // inferred from direct assay /// 0004672 // protein kinase activity // inferred from electronic annotation /// 0004713 // protein tyrosine kinase activity // inferred from electron…	Rnasel	Ribonuclease L (2',5'-oligoisoadenylate synthetase-dependent)	7.01703	7.01704	7.01703	7.01703	7.01714	7.01712	7.01709	7.01709	0.0107344	811.07	625
1373979_at						7.32989	7.32988	7.32985	7.32987	7.32995	7.32995	7.32998	7.32993	0.0108562	814.442	626
1378914_a_at		0016020 // membrane // inferred from electronic annotation /// 0016021 // integral to membrane // inferred from electronic annotation		LOC308990	hypothetical protein LOC308990	7.11883	7.1188	7.11876	7.11879	7.11887	7.11891	7.11885	7.11887	0.011008	818.112	627
1383320_at	0006468 // protein amino acid phosphorylation // inferred from electronic annotation /// 0006468 // protein amino acid phosphorylation // inferred from sequence or structural similarity /// 0006882 // cellular zinc ion homeostasis // inferred from sequence or structural similarity /// 0006915 // apoptosis // inferred from expression pattern /// 0006917 // induction of apoptosis // inferred from s…	0000242 // pericentriolar material // inferred from sequence or structural similarity /// 0005737 // cytoplasm // inferred from electronic annotation /// 0005794 // Golgi apparatus // inferred from sequence or structural similarity /// 0005829 // cytosol // inferred from sequence or structural similarity /// 0005886 // plasma membrane // inferred from direct assay /// 0005886 // plasma membrane /…	0000166 // nucleotide binding // inferred from electronic annotation /// 0001948 // glycoprotein binding // inferred from sequence or structural similarity /// 0004672 // protein kinase activity // inferred from electronic annotation /// 0004713 // protein tyrosine kinase activity // inferred from direct assay /// 0004713 // protein tyrosine kinase activity // inferred from electronic annotation …	Lck	lymphocyte-specific protein tyrosine kinase	7.02305	7.02303	7.02303	7.02305	7.02311	7.02312	7.02311	7.02311	0.0110159	818.74	628
1373262_at				RGD1309543	similar to 2310014H01Rik protein	7.36321	7.3632	7.36318	7.36321	7.36328	7.36331	7.36325	7.36326	0.0110556	820.462	629
1370682_at				Lilrb3l	leukocyte immunoglobulin-like receptor, subfamily B (with TM and ITIM domains), member 3-like	6.83247	6.83247	6.83247	6.83246	6.83253	6.83259	6.83254	6.83253	0.0110714	820.902	630
1376344_at						7.10059	7.1006	7.10058	7.10057	7.10066	7.10064	7.10069	7.10065	0.0111268	822.192	631
1384098_at		0005622 // intracellular // inferred from electronic annotation	0005515 // protein binding // inferred from electronic annotation /// 0008270 // zinc ion binding // inferred from electronic annotation	Rnf125	ring finger protein 125	7.2152	7.21521	7.21519	7.2151	7.21537	7.21529	7.21532	7.21521	0.0111361	822.803	632
1372125_at				Gpx7	glutathione peroxidase 7	7.45132	7.45136	7.4513	7.45131	7.45141	7.45144	7.45138	7.45139	0.0111627	824.163	633
1377080_at	0007165 // signal transduction // inferred from electronic annotation	0005624 // membrane fraction // inferred from sequence or structural similarity /// 0005634 // nucleus // inferred from sequence or structural similarity /// 0005641 // nuclear envelope lumen // inferred from sequence or structural similarity /// 0016021 // integral to membrane // inferred from electronic annotation /// 0030027 // lamellipodium // inferred from sequence or structural similarity	0005166 // neurotrophin p75 receptor binding // inferred from physical interaction /// 0005515 // protein binding // inferred from electronic annotation	Nradd	neurotrophin receptor associated death domain	7.28147	7.28152	7.28156	7.28149	7.28161	7.28164	7.28157	7.28159	0.0111688	824.841	634
1367776_at	0000080 // G1 phase of mitotic cell cycle // traceable author statement /// 0006468 // protein amino acid phosphorylation // inferred from electronic annotation /// 0006468 // protein amino acid phosphorylation // inferred from sequence or structural similarity /// 0006916 // anti-apoptosis // inferred from sequence or structural similarity /// 0007049 // cell cycle // inferred from electronic an…	0005634 // nucleus // inferred from direct assay /// 0005634 // nucleus // inferred from electronic annotation /// 0005634 // nucleus // inferred from sequence or structural similarity /// 0005654 // nucleoplasm // inferred from sequence or structural similarity /// 0005737 // cytoplasm // inferred from sequence or structural similarity /// 0005829 // cytosol // inferred from sequence or structur…	0000166 // nucleotide binding // inferred from electronic annotation /// 0004672 // protein kinase activity // inferred from electronic annotation /// 0004674 // protein serine/threonine kinase activity // inferred from electronic annotation /// 0004693 // cyclin-dependent protein kinase activity // inferred from electronic annotation /// 0004693 // cyclin-dependent protein kinase activity // inf…	Cdc2	cell division cycle 2, G1 to S and G2 to M	7.33699	7.33709	7.337	7.33671	7.3373	7.33732	7.33679	7.33726	0.0112016	825.705	635
1373750_at	0019538 // protein metabolic process // inferred from electronic annotation		0005506 // iron ion binding // inferred from electronic annotation /// 0016706 // oxidoreductase activity, acting on paired donors, with incorporation or reduction of molecular oxygen, 2-oxoglutarate as one donor, and incorporation of one atom each of oxygen into both donors // inferred from electronic annotation	Leprel2	leprecan-like 2	7.56203	7.56204	7.56207	7.56204	7.56214	7.56213	7.56213	7.56209	0.0112028	826.125	636
1379698_at						6.44253	6.44253	6.44249	6.44251	6.44265	6.44258	6.44255	6.44259	0.0114176	831.165	637
1387969_at	0006928 // cell motion // traceable author statement /// 0006935 // chemotaxis // inferred from electronic annotation /// 0006954 // inflammatory response // inferred from electronic annotation /// 0006955 // immune response // inferred from direct assay /// 0006955 // immune response // inferred from electronic annotation /// 0007165 // signal transduction // inferred from direct assay /// 00075…	0005576 // extracellular region // inferred from electronic annotation /// 0005576 // extracellular region // traceable author statement /// 0005615 // extracellular space // inferred from electronic annotation	0005125 // cytokine activity // traceable author statement /// 0005125 // cytokine activity // inferred from electronic annotation /// 0008009 // chemokine activity // inferred from electronic annotation /// 0008009 // chemokine activity // traceable author statement	Cxcl10	chemokine (C-X-C motif) ligand 10	7.15882	7.15882	7.15882	7.15881	7.15889	7.15888	7.15888	7.1589	0.0115047	833.615	638
1382593_at	0006355 // regulation of transcription, DNA-dependent // inferred from electronic annotation /// 0007411 // axon guidance // inferred from sequence or structural similarity /// 0007517 // muscle development // inferred from sequence or structural similarity /// 0007638 // mechanosensory behavior // inferred from sequence or structural similarity /// 0045941 // positive regulation of transcription…	0005634 // nucleus // inferred from electronic annotation	0003700 // transcription factor activity // inferred from electronic annotation /// 0016563 // transcription activator activity // inferred from sequence or structural similarity /// 0043565 // sequence-specific DNA binding // inferred from electronic annotation	Etv1	ets variant 1	7.91891	7.91892	7.91891	7.91886	7.919	7.91895	7.91897	7.919	0.0115415	834.958	639
1387631_at	0006629 // lipid metabolic process // inferred from electronic annotation /// 0006631 // fatty acid metabolic process // inferred from electronic annotation /// 0006693 // prostaglandin metabolic process // inferred from electronic annotation /// 0007179 // transforming growth factor beta receptor signaling pathway // inferred from sequence or structural similarity /// 0007565 // female pregnancy…	0005634 // nucleus // inferred from sequence or structural similarity /// 0005737 // cytoplasm // inferred from electronic annotation /// 0005737 // cytoplasm // inferred from sequence or structural similarity	0003824 // catalytic activity // inferred from electronic annotation /// 0003824 // catalytic activity // inferred from sequence or structural similarity /// 0004957 // prostaglandin E receptor activity // inferred from sequence or structural similarity /// 0005488 // binding // inferred from electronic annotation /// 0016404 // 15-hydroxyprostaglandin dehydrogenase (NAD+) activity // inferred fr…	Hpgd	hydroxyprostaglandin dehydrogenase 15 (NAD)	8.73107	8.73071	8.7307	8.73094	8.73107	8.73111	8.73116	8.73094	0.0115391	835.115	640
1379387_at						6.6931	6.69309	6.69313	6.69314	6.69318	6.6932	6.69318	6.69319	0.0115819	836.562	641
1371776_at						8.68758	8.68755	8.68758	8.6876	8.68768	8.68768	8.68762	8.68765	0.0116121	837.814	642
[truncated: 1,130 more rows]
