# Supplementary material for: High Phosphorus Diet-Induced Changes in NaPi-IIb Phosphate Transporter Expression in the Rat Kidney: DNA Microarray Analysis
Source: PLoS One. 2012 Jan 3;7(1):e29483. doi: 10.1371/journal.pone.0029483 (PMC3250443; doi:10.1371/journal.pone.0029483)
Supplement: Table S2 — Summary of GO terms majorly overrepresented within up- or downregulated genes in the HP diet group. The Table lists significantly enriched GO terms in DEGs. In the first sheet, genes included in each GO term are represented as gene symbols. Details of each GO term are described in individual sheets. (XLS) [file pone.0029483.s003.xls]

## Sheet: Summary_of_GO_terms
Table S2. Summary of GO terms majorly overrepresented within up- or downregulated genes in the HP diet group
Upregulated				Downregulated
Ossification	Collagen fibril organization	Positive regulation of T cell mediated cytotoxicity	Positive regulation of type IIa hypersensitivity	Oxidation reduction	Carboxylic acid biosynthetic process	Response to nutrient
Klf10	ANXA2	RT1-A2, RT1-Cl, RT1-CE16, RT1-A1, RT1-CE14, RT1-A3	FCER1G	BDH1	Acacb	HMGCS2
Axin2	COL1A1	RT1-M3-1	fcgr1a	Aldh6a1	acsm3	adipor2
Bmp6	COL1A2	PVR	Fcgr2b, FCGR2A	Akr1b1-ps2, AKR1B1	AMACR	ALPL
Ctsk	COL3A1	PVRL2	C3	Akr1c12l1, Akr1c12	Cyp4a10, Cyp4a1	APOC3
Col1a1	Col5a1	Ptprc		aifm3	FA2H	BCKDHA
Col5a2	Col5a2	TAP2		BLVRA	Kynu	CCND1
Col11a1	COL11A1			BCKDHA	RGD1560523, mat2a	CYP1A1
Fn1	lox			CYP1A1	MYO5A	DUSP1
Fhl2	SERPINH1			Cyp2d1	Pecr	HSD17B2
Gpnmb	TGFB2			Cyp2d2	PRODH2	Igf2r
Igsf10				Cyp4a10, Cyp4a1	ptgds	Kynu
Mgp				Cyp2c	PTGS2	MAP7
Mmp14				DIO1	prkaa2	mapt
Mmp2				DMGDH	PKLR	PTGS2
Mef2c				FDFT1	sds	PKLR
Spp1				FA2H	PHGDH, LOC692021, LOC290415	sds
Sparc				FMO2	Dhfr, RGD1563546	Acaa1, RGD1562373
Tmsb4x				fmo3	LOC682565, PRODH	SLC37A4
Stc1				FMO4	SLC35D1	SUOX
				gcdH	Thnsl2	TIMP3
				gpD1		TFRC
				grhpr		Zfp354a
				Hsd17b1
				HSD17B2
				ME1
				msrA
				MOSC2
				Nox4
				Pecr
				PPARGC1A
				PRODH2
				PTGS2
				NME4, RAB11FIP3, DECR2
				RDH10
				PHGDH, LOC692021, LOC290415
				Dhfr, RGD1563546
				LOC682565, PRODH
				SLC25A13
				sorD
				SUOX
				Snca

## Sheet: Ossification
ID	Gene Name	Gene Symbol
1368650_at	Kruppel-like factor 10	Klf10
1390429_at	axin2	Axin2
1388920_at	bone morphogenetic protein 6	Bmp6
1369947_at	cathepsin K	Ctsk
1388116_at, 1370864_at	collagen, type I, alpha 1	Col1a1
1370895_at, 1373463_at	collagen, type V, alpha 2	Col5a2
1392915_at, 1384211_at	collagen, type XI, alpha 1	Col11a1
1370234_at	fibronectin 1	Fn1
1371951_at, 1369313_at	four and a half LIM domains 2	Fhl2
1368187_at	glycoprotein (transmembrane) nmb	Gpnmb
1390901_at	immunoglobulin superfamily, member 10	Igsf10
1392578_at, 1367568_a_at	matrix Gla protein	Mgp
1367860_a_at, 1378225_at	matrix metallopeptidase 14 (membrane-inserted)	Mmp14
1370301_at	matrix metallopeptidase 2	Mmp2
1372332_at	myocyte enhancer factor 2C	Mef2c
1367581_a_at	secreted phosphoprotein 1	Spp1
1367562_at, 1367563_at	secreted protein, acidic, cysteine-rich (osteonectin)	Sparc
1387883_a_at	similar to thymosin, beta 4; thymosin beta 4, X-linked	Tmsb4x
1393559_at	stanniocalcin 1	Stc1

## Sheet: Collagen_fibril_organization
ID	Gene Name	Gene Symbol
1367584_at	annexin A2	ANXA2
1388116_at, 1370864_at	collagen, type I, alpha 1	COL1A1
1370155_at, 1387854_at	collagen, type I, alpha 2	COL1A2
1370959_at	collagen, type III, alpha 1	COL3A1
1376099_at, 1369955_at	collagen, type V, alpha 1	Col5a1
1370895_at, 1373463_at	collagen, type V, alpha 2	Col5a2
1392915_at, 1384211_at	collagen, type XI, alpha 1	COL11A1
1368172_a_at, 1368171_at	lysyl oxidase	lox
1371310_s_at	serine (or cysteine) peptidase inhibitor, clade H, member 1	SERPINH1
1392382_at	transforming growth factor, beta 2	TGFB2

## Sheet: Positive_reg_Tcell_cytotoxicity
ID	Gene Name	Gene Symbol
1397859_x_at, 1393108_at	RT1 class I, CE14; RT1 class I, CE16; RT1 class Ia, locus A2; RT1 class Ib, locus Cl; RT1 class Ia, locus A1; RT1 class I, A3	RT1-A2, RT1-Cl, RT1-CE16, RT1-A1, RT1-CE14, RT1-A3
1387205_at	histocompatibility 2, M region locus 3	RT1-M3-1
1370177_at	poliovirus receptor	PVR
1375216_at	poliovirus receptor-related 2	PVRL2
1390798_at, 1370603_a_at	protein tyrosine phosphatase, receptor type, C	Ptprc
1368732_at	transporter 2, ATP-binding cassette, sub-family B (MDR/TAP)	TAP2

## Sheet: Positive_reg_typeIIa_hypersens
ID	Gene Name	Gene Symbol
1373575_at	Fc fragment of IgE, high affinity I, receptor for; gamma polypeptide	FCER1G
1393038_at	Fc fragment of IgG, high affinity Ia, receptor (CD64)	fcgr1a
1398246_s_at, 1371079_at, 1367850_at	Fc fragment of IgG, low affinity IIb, receptor (CD32); Fc fragment of IgG, low affinity IIa, receptor (CD32)	Fcgr2b, FCGR2A
1368000_at	complement component 3	C3

## Sheet: Oxidation_reduction
ID	Gene Name	Gene Symbol
1382260_at	3-hydroxybutyrate dehydrogenase, type 1	BDH1
1368814_at	aldehyde dehydrogenase 6 family, member A1	Aldh6a1
1367734_at	aldo-keto reductase family 1, member B1 (aldose reductase); aldo-keto reductase family 1, member B1 (aldose reductase), pseudogene 2	Akr1b1-ps2, AKR1B1
1398612_at	aldo-keto reductase family 1, member C12; aldo-keto reductase family 1, member C12-like 1	Akr1c12l1, Akr1c12
1374363_at	apoptosis-inducing factor, mitochondrion-associated 3	aifm3
1368164_at	biliverdin reductase A	BLVRA
1380557_at	branched chain ketoacid dehydrogenase E1, alpha polypeptide	BCKDHA
1370269_at	cytochrome P450, family 1, subfamily a, polypeptide 1	CYP1A1
1370377_at	cytochrome P450, family 2, subfamily d, polypeptide 1	Cyp2d1
1367917_at	cytochrome P450, family 2, subfamily d, polypeptide 2	Cyp2d2
1368934_at	cytochrome P450, family 4, subfamily a, polypeptide 1; cytochrome P450, family 4, subfamily a, polypeptide 10	Cyp4a10, Cyp4a1
1387328_at	cytochrome P450, subfamily IIC (mephenytoin 4-hydroxylase)	Cyp2c
1369259_at	deiodinase, iodothyronine, type I	DIO1
1370936_at	dimethylglycine dehydrogenase	DMGDH
1389906_at, 1367839_at	farnesyl diphosphate farnesyl transferase 1	FDFT1
1393808_at	fatty acid 2-hydroxylase	FA2H
1377635_at	flavin containing monooxygenase 2	FMO2
1368304_at	flavin containing monooxygenase 3	fmo3
1379885_at, 1395026_at	flavin containing monooxygenase 4	FMO4
1380526_at, 1397526_at	glutaryl-Coenzyme A dehydrogenase	gcdH
1371363_at	glycerol-3-phosphate dehydrogenase 1 (soluble)	gpD1
1373337_at	glyoxylate reductase/hydroxypyruvate reductase	grhpr
1369292_at	hydroxysteroid (17-beta) dehydrogenase 1	Hsd17b1
1387156_at	hydroxysteroid (17-beta) dehydrogenase 2	HSD17B2
1370067_at	malic enzyme 1, NADP(+)-dependent, cytosolic	ME1
1387531_at	methionine sulfoxide reductase A	msrA
1368071_at	MOCO sulphurase C-terminal domain containing 2	MOSC2
1368543_at	NADPH oxidase 4	Nox4
1368016_at	peroxisomal trans-2-enoyl-CoA reductase	Pecr
1370089_at	peroxisome proliferator-activated receptor gamma, coactivator 1 alpha	PPARGC1A
1389645_at	proline dehydrogenase (oxidase) 2	PRODH2
1368527_at	prostaglandin-endoperoxide synthase 2	PTGS2
1372959_at	RAB11 family interacting protein 3 (class II); non-metastatic cells 4, protein expressed in; 2,4-dienoyl CoA reductase 2, peroxisomal	NME4, RAB11FIP3, DECR2
1390079_at	retinol dehydrogenase 10 (all-trans)	RDH10
1367811_at	similar to 3-phosphoglycerate dehydrogenase; phosphoglycerate dehydrogenase	PHGDH, LOC692021, LOC290415
1383536_at	similar to dihydrofolate reductase; dihydrofolate reductase	Dhfr, RGD1563546
1372920_at	similar to Proline oxidase, mitochondrial precursor (Proline dehydrogenase); proline dehydrogenase	LOC682565, PRODH
1379592_at	solute carrier family 25, member 13 (citrin)	SLC25A13
1369635_at, 1369636_at	sorbitol dehydrogenase	sorD
1370036_at	sulfite oxidase	SUOX
1367977_at	synuclein, alpha (non A4 component of amyloid precursor)	Snca

## Sheet: Carboxylic_acid_biosybthetic
ID	Gene Name	Gene Symbol
1373778_at	acetyl-Coenzyme A carboxylase beta	Acacb
1383303_at	acyl-CoA synthetase medium-chain family member 3	acsm3
1367775_at	alpha-methylacyl-CoA racemase	AMACR
1368934_at	cytochrome P450, family 4, subfamily a, polypeptide 1; cytochrome P450, family 4, subfamily a, polypeptide 10	Cyp4a10, Cyp4a1
1393808_at	fatty acid 2-hydroxylase	FA2H
1398282_at	kynureninase (L-kynurenine hydrolase)	Kynu
1387737_at	methionine adenosyltransferase II, alpha; similar to S-adenosylmethionine synthetase gamma form (Methionine adenosyltransferase)	RGD1560523, mat2a
1368450_at	myosin Va	MYO5A
1368016_at	peroxisomal trans-2-enoyl-CoA reductase	Pecr
1389645_at	proline dehydrogenase (oxidase) 2	PRODH2
1367851_at	prostaglandin D2 synthase (brain)	ptgds
1368527_at	prostaglandin-endoperoxide synthase 2	PTGS2
1369654_at	protein kinase, AMP-activated, alpha 2 catalytic subunit	prkaa2
1387263_at, 1368651_at	pyruvate kinase, liver and RBC	PKLR
1369864_a_at	serine dehydratase	sds
1367811_at	similar to 3-phosphoglycerate dehydrogenase; phosphoglycerate dehydrogenase	PHGDH, LOC692021, LOC290415
1383536_at	similar to dihydrofolate reductase; dihydrofolate reductase	Dhfr, RGD1563546
1372920_at	similar to Proline oxidase, mitochondrial precursor (Proline dehydrogenase); proline dehydrogenase	LOC682565, PRODH
1376187_at	solute carrier family 35 (UDP-glucuronic acid/UDP-N-acetylgalactosamine dual transporter), member D1	SLC35D1
1389114_at	threonine synthase-like 2 (S. cerevisiae)	Thnsl2

## Sheet: Rresponse_to_nutrient
ID	Gene Name	Gene Symbol
1370310_at	3-hydroxy-3-methylglutaryl-Coenzyme A synthase 2 (mitochondrial)	HMGCS2
1390549_at	adiponectin receptor 2	adipor2
1368139_s_at	alkaline phosphatase, liver/bone/kidney	ALPL
1370009_at	apolipoprotein C-III	APOC3
1380557_at	branched chain ketoacid dehydrogenase E1, alpha polypeptide	BCKDHA
1371150_at, 1371643_at, 1383075_at	cyclin D1	CCND1
1370269_at	cytochrome P450, family 1, subfamily a, polypeptide 1	CYP1A1
1368147_at	dual specificity phosphatase 1	DUSP1
1387156_at	hydroxysteroid (17-beta) dehydrogenase 2	HSD17B2
1386872_at, 1367636_at	insulin-like growth factor 2 receptor	Igf2r
1398282_at	kynureninase (L-kynurenine hydrolase)	Kynu
1380120_at, 1392916_at, 1383719_at, 1386647_at	microtubule-associated protein 7	MAP7
1368138_at, 1387071_a_at, 1368137_at	microtubule-associated protein tau	mapt
1368527_at	prostaglandin-endoperoxide synthase 2	PTGS2
1387263_at, 1368651_at	pyruvate kinase, liver and RBC	PKLR
1369864_a_at	serine dehydratase	sds
1387783_a_at	similar to 3-ketoacyl-CoA thiolase B, peroxisomal precursor (Beta-ketothiolase B); acetyl-Coenzyme A acyltransferase 1	Acaa1, RGD1562373
1386960_at	solute carrier family 37 (glucose-6-phosphate transporter), member 4	SLC37A4
1370036_at	sulfite oxidase	SUOX
1375138_at, 1372926_at, 1368989_at	TIMP metallopeptidase inhibitor 3	TIMP3
1388750_at, 1371113_a_at	transferrin receptor	TFRC
1368877_at	zinc finger protein 354A	Zfp354a
